# Supplementary material for: Integrative proteo-transcriptomic and immunophenotyping signatures of HIV-1 elite control phenotype: A cross-talk between glycolysis and HIF signaling
Source: iScience. 2021 Dec 10;25(1):103607. doi: 10.1016/j.isci.2021.103607 (PMC8718889; doi:10.1016/j.isci.2021.103607)
Supplement: Table S2. Proteomics data after normalized batch correction, related to STAR Methods [file mmc2.xlsx]

## Sheet: Combat_Result_Quartile
ID	EC1	EC2	EC3	EC4	EC5	EC6	EC7	EC8	EC9	HC1	HC2	HC3	HC4	HC5	HC6	HC7	HC8	HC9	VP1	VP2	VP3	VP4	VP5	VP6	VP7	VP8	VP9	Pool_Batch3	Pool_Batch1	Pool_Batch2
P35579	15.5746	15.7572	15.5746	15.5746	15.5746	15.5746	15.7572	15.7572	15.3537	15.7915	15.7915	15.7915	15.7915	15.7915	15.7915	15.5239	15.7915	15.7915	15.5698	15.5698	15.5698	15.7776	15.5698	15.5698	15.5698	15.7776	15.5698	15.7859	15.7859	15.7861
Q09666	15.8542	15.6042	15.8542	15.8542	15.8542	15.8542	15.3018	15.6042	14.4964	15.6078	15.1747	14.8081	15.1747	15.1747	15.1747	14.8081	15.908	14.5607	14.1387	15.4338	15.4338	14.4869	15.4338	15.4338	15.4338	15.2594	15.4338	14.6378	14.6338	14.6319
Q9Y490	14.9034	14.9034	14.9034	14.9034	14.9034	14.9034	14.9034	14.9034	15.716	14.9131	15.3018	15.5713	15.3018	15.5713	15.5713	15.7941	14.9131	15.5713	15.6708	14.9728	14.712	15.4943	15.2808	15.2808	15.2808	15.2808	14.712	15.5672	15.5674	15.5678
P21333	15.2747	15.2747	15.2747	15.2747	15.2747	15.2747	15.6297	15.2747	15.9232	15.5705	15.5705	15.3034	15.5705	14.5921	15.3034	15.3034	15.3034	15.3034	15.2129	14.1396	14.9098	15.2129	14.9098	14.9098	14.6532	14.9098	14.9098	15.303	15.3032	15.3035
Q15149	14.5668	14.2263	14.3478	14.3478	14.2263	14.3478	14.2263	14.2263	13.6958	14.0031	14.0485	14.0031	13.5381	13.5686	13.9454	14.0031	13.7139	13.8147	13.2362	13.7924	13.7407	13.6573	13.8821	13.8821	13.7924	13.9197	13.9197	13.5311	13.5338	13.5351
P18206	14.5598	14.8754	14.2429	14.3845	14.5598	14.109	14.8754	14.8754	14.5598	13.4125	14.0169	14.5002	14.2116	13.3114	14.2116	14.5002	13.3114	13.9088	14.9652	13.8336	13.9487	14.9652	14.4125	14.0379	13.9716	14.5135	13.8841	14.5591	14.5599	14.5674
P12814	13.374	13.8903	12.8235	13.7924	13.2068	13.1223	13.6012	13.6816	14.1566	13.6711	14.0757	14.1864	13.5028	13.3937	14.0281	14.1864	13.5456	14.1864	13.9568	12.8991	13.1396	14.0314	13.426	13.2063	13.0975	13.5244	12.9208	14.1312	14.1326	14.1329
P20700	14.1288	14.0523	14.3339	13.8787	14.1892	13.9935	14.1892	14.1892	13.3968	14.6027	13.6206	13.7105	13.6704	13.6704	13.6704	13.5018	14.6027	13.7105	13.0787	15.0325	13.9659	13.468	13.902	13.9659	13.902	13.9282	14.3498	13.274	13.2761	13.2773
P08670	14.2653	14.0806	14.7173	14.0117	14.7173	14.7173	14.4267	14.4267	13.5247	14.2365	14.1821	14.0045	13.6615	13.4406	14.2365	13.8936	14.5289	14.0045	13.2303	14.0094	15.0205	13.8384	14.5109	14.5109	14.7445	14.5109	15.0205	13.5553	13.5548	13.5553
P07996	13.9489	14.162	13.106	14.3744	13.3686	13.3927	13.9092	13.8588	14.6891	14.3753	14.7428	13.9441	14.5066	13.889	13.9912	14.1261	13.8029	15.093	14.6282	13.6866	13.861	14.3282	14.4353	14.0147	13.7367	14.3282	13.2549	14.7053	14.7099	14.7061
O43707	12.8	12.9568	12.8906	12.8378	13.1139	12.8378	12.6727	12.827	12.6632	12.8084	12.827	12.6497	12.8018	12.4432	12.7141	12.7338	12.5146	12.8084	12.9824	12.7709	13.1254	12.8212	12.9824	12.8682	12.9632	12.7547	12.9407	12.8935	12.8879	12.886
P08514	13.9595	14.0797	13.0016	14.0426	13.1948	13.0651	13.8463	13.889	14.1686	14.3689	14.2271	14.3689	14.1126	13.535	14.0649	14.3689	13.66	14.6242	14.0029	13.438	13.3444	14.3867	13.7491	13.4897	13.3877	13.8053	13.1753	14.2132	14.2152	14.2154
P46940	13.7792	13.8203	13.9107	13.8203	13.8596	13.951	13.7792	13.7792	12.8159	12.5634	12.9799	13.065	12.9112	12.8522	13.4341	13.2729	13.083	12.7405	12.4146	13.1781	13.2409	12.708	13.2726	13.22	13.2726	13.1781	13.4194	12.6942	12.6967	12.6911
Q13813	13.0642	12.7234	12.9674	12.8481	12.8163	13.1331	13.0492	12.8675	12.8849	12.9191	12.7699	13.0063	12.9642	12.8709	13.2407	13.0736	13.151	13.0063	12.276	12.5334	12.3906	12.3434	12.4592	12.526	12.5648	12.5565	12.4977	12.483	12.4854	12.4898
P13796	13.5991	13.5752	14.4313	14.077	14.4937	14.6607	14.1197	14.3835	13.0678	12.4232	12.4973	13.7451	12.6047	12.7539	14.0039	13.7451	12.6047	12.5365	12.4179	12.8723	13.6313	12.5295	13.1999	13.5299	13.7546	12.9989	13.22	13.1475	13.1429	13.1499
P26038	13.4828	14.1141	14.1141	14.0572	13.7705	14.3189	14.2562	14.3189	13.5656	12.9033	13.1687	13.8907	13.2131	13.0667	13.8907	13.8907	13.1255	13.1849	13.4517	13.4814	13.9012	13.3137	13.6465	13.6722	13.9012	13.5061	13.431	13.4858	13.485	13.4908
P11021	13.2617	13.3879	13.3879	13.285	13.4843	13.5142	13.5373	13.5373	13.6101	13.5949	13.548	13.3599	13.548	13.3317	13.4387	13.2619	13.4387	13.4872	13.5916	13.5648	13.53	13.5916	13.5648	13.4887	13.3337	13.5648	13.5648	13.3612	13.3604	13.3573
Q00610	13.1503	12.9826	12.9255	12.7981	12.9255	12.8245	12.8662	13.0204	13.0512	12.84	13.1753	12.8977	13.0066	12.7272	12.8687	13.0066	13.0441	13.0949	13.1075	12.8821	12.8644	13.1591	12.9298	12.8357	12.69	13.0079	12.9812	12.9455	12.9487	12.9462
P11142	13.3007	13.4053	13.4294	13.1794	13.4662	13.8013	13.6027	13.726	13.5132	13.1894	13.1894	13.5756	13.2574	13.037	13.5445	13.5756	13.2389	13.2896	13.5907	13.3324	13.4637	13.252	13.4958	13.4637	13.4001	13.4001	13.565	13.3732	13.3716	13.3748
P06576	13.229	12.7042	13.5001	13.0392	13.2844	13.1397	13.229	13.4534	13.2517	13.5243	13.4403	13.4403	13.5652	13.3254	13.1795	13.3254	13.6965	13.4403	12.9214	13.3803	13.5098	13.0882	13.447	13.4848	13.4848	13.3628	13.447	13.1549	13.1649	13.1602
Q13201	13.3996	13.6058	12.7962	13.5774	13.0653	12.8158	13.3076	13.1922	14.2103	13.5484	13.5026	13.4709	13.5484	13.1837	13.8503	13.8503	13.3855	14.1832	13.3955	12.4249	12.8169	13.678	13.1729	12.9563	12.7379	13.2471	12.3733	13.7145	13.7051	13.7116
P06396	13.1826	13.2961	12.5078	13.1556	12.8479	12.5885	12.8842	13.0904	14.1417	13.2961	13.6719	14.0788	13.6056	13.6056	13.3859	14.0788	13.1728	13.9164	13.6763	12.432	12.6072	13.395	12.7826	12.5357	12.4593	12.9982	12.2159	13.6765	13.6696	13.6661
P08133	13.3691	13.9054	13.486	13.6544	13.4461	14.0019	14.0846	13.59	12.7703	13.2598	12.8999	13.3511	13.0284	12.9451	13.2776	13.3051	13.0424	12.7062	12.3092	13.4046	13.4773	12.6009	13.4046	13.3772	13.4438	13.1406	13.4046	12.7986	12.7938	12.7914
P14618	13.1908	13.044	12.7515	13.3779	13.1046	13.1046	12.9622	13.1046	13.9275	12.3633	12.7377	13.604	12.7253	12.7253	13.4902	13.604	12.4004	12.8021	13.8294	12.7677	12.8892	13.4602	13.0131	12.9541	12.9966	12.7826	12.6434	13.4353	13.4313	13.438
P38646	12.8502	12.7657	12.8502	12.7657	12.8994	12.6628	12.8253	12.6834	12.4097	13.1321	12.7822	12.4488	12.8972	12.8135	12.5587	12.4389	12.9139	12.9815	12.5444	13.2394	13.2181	12.6606	13.0675	13.1243	13.0793	12.9658	13.1243	12.7002	12.7026	12.7047
P02671	12.9483	13.37	12.042	13.686	12.5534	12.1806	12.7228	12.6653	13.6493	13.5284	13.6661	13.2042	13.6661	13.5784	13.6198	14.0359	13.4967	14.3815	13.9043	12.8891	12.9432	13.9043	13.1071	12.9223	12.7013	13.4254	12.4064	13.7251	13.7347	13.7277
P07900	13.3452	13.488	13.4666	13.2263	13.4486	14.0544	13.8674	13.6551	13.0732	12.6794	12.9295	13.5064	12.9965	12.7509	13.484	13.5064	12.817	12.982	13.346	13.4058	13.6251	12.9889	13.4353	13.3852	13.5665	13.3203	13.4986	13.0033	13.0023	13.0062
P06733	13.0861	13.2838	13.4077	13.2348	13.7939	14.2138	13.6499	13.585	12.8423	12.349	12.5216	13.6214	12.7231	12.5648	13.5904	13.5904	12.2853	12.4474	13.2686	12.4889	13.2004	12.9089	12.9843	13.2686	13.2934	12.8713	12.6972	13.1911	13.1863	13.193
P10809	12.9715	12.6325	13.1584	12.7372	12.9715	13.0796	13.0472	13.0074	12.7628	13.3668	13.1313	12.7632	13.2935	12.941	12.8645	12.737	13.3668	13.2283	12.7026	13.376	13.3321	12.8973	13.2627	13.2836	13.3013	13.3321	13.376	12.7876	12.789	12.7852
Q01082	12.6305	12.432	12.2882	12.4183	12.2882	12.4857	12.4453	12.2239	12.1369	12.3948	12.11	12.3373	12.2824	12.3373	12.4299	12.2824	12.3833	12.4124	11.7644	12.1175	11.9822	11.7413	12.0076	12.0076	12.0338	11.9978	12.1052	12.0202	12.0145	12.0212
P07437	11.6972	11.3146	11.4954	11.6675	12.0224	11.4037	11.2892	11.4393	11.4514	11.197	11.2394	11.6073	11.5632	11.095	11.5393	11.4496	11.0594	11.291	11.816	11.0841	11.7669	11.6769	11.6671	11.5226	11.6176	11.636	11.5165	11.8654	11.8576	11.8578
Q86UX7	12.938	12.8087	12.5949	12.6976	12.7912	12.6553	12.9593	13.014	14.0665	12.4862	13.0114	13.8333	13.0735	12.9161	13.305	13.802	12.5389	13.305	13.7338	12.6004	12.4385	13.6912	12.8321	12.6667	12.6525	13.0741	12.4919	13.5978	13.5965	13.5916
P08575	12.9242	12.6758	13.3696	12.7763	13.2391	12.9676	12.7407	13.0156	12.541	13.1665	13.0067	12.6306	12.8561	13.1366	12.7045	12.4738	13.192	12.6627	12.2316	13.2991	13.1534	12.5594	13.0662	13.0547	13.24	12.9786	13.3421	12.5871	12.5904	12.5929
P14625	13.4985	13.5774	13.425	13.8146	13.5358	13.5774	13.5774	13.5358	13.5774	13.5716	13.4871	13.2527	13.4585	13.3571	13.1993	13.4871	13.4585	13.3571	13.5151	13.6862	13.5151	13.7551	13.5952	13.5427	13.3803	13.6317	13.6317	13.4019	13.401	13.4018
P08238	11.0072	11.3943	11.6065	11.2326	11.8407	11.6925	11.6472	11.5169	11.292	10.609	10.852	11.4038	10.9691	10.5997	11.2461	11.4077	10.7218	10.7563	11.3665	11.3665	11.5758	11.0712	11.182	11.3383	11.4006	11.3721	11.3383	11.0647	11.066	11.0661
P55072	12.6919	12.5321	12.6374	12.5562	12.5463	12.5837	12.4601	12.5463	12.4721	12.4585	12.5676	12.4924	12.5837	12.3488	12.5584	12.6698	12.3962	12.6698	12.4323	12.2869	12.6572	12.3254	12.4557	12.3831	12.4389	12.5154	12.4557	12.4117	12.4116	12.4115
P02751	12.3164	13.1761	12.5863	12.3247	12.4594	12.8557	13.2212	12.0724	12.3403	12.8645	13.3585	12.5829	13.0773	12.7012	12.5495	12.6812	12.443	12.4325	12.7258	13.2697	12.4156	13.0058	12.6126	13.1968	13.2435	12.9465	13.0058	12.1867	12.1876	12.1928
P25705	12.6413	12.6721	12.8965	12.6308	12.8794	12.3148	12.5724	12.65	12.7074	13.0796	12.9347	12.6111	13.0165	12.977	12.5528	12.5528	13.0933	12.977	12.6345	12.9215	13.1742	12.7924	13.0729	13.0505	13.0729	12.9554	13.0729	12.8288	12.8239	12.8313
P04406	13.2896	13.2385	13.4666	13.5063	13.5063	14.1472	13.4666	13.5749	13.3917	12.699	12.7692	13.5761	12.7532	12.9145	13.5572	13.6354	12.4468	12.8034	13.4074	12.3809	12.9167	13.1188	12.8067	13.0539	13.1188	12.9004	12.6732	13.5446	13.5369	13.5378
P40939	12.4326	12.3788	12.4446	12.4222	12.4446	12.2537	12.3788	12.292	12.2499	12.7295	12.6108	12.2709	12.6108	12.5053	12.2709	12.1968	12.6519	12.5411	12.2111	12.7596	12.782	12.4524	12.6611	12.6806	12.6504	12.6088	12.6806	12.3518	12.3474	12.3549
P19338	14.0191	13.3743	14.2005	13.8486	13.2347	14.1557	14.0191	14.0191	13.0053	12.821	13.2086	13.6602	13.0722	13.3641	13.8772	13.6602	13.1735	13.1027	12.4478	13.2287	13.4211	12.6234	13.4696	13.5216	13.6562	13.5665	13.7813	12.8142	12.8132	12.8173
Q14980	12.225	11.8579	11.9457	11.9872	11.6696	11.837	11.7665	11.8105	11.5686	12.2254	11.8504	11.7708	12.0545	12.2546	11.9099	11.7361	12.4494	11.7886	11.256	12.2325	11.9291	11.6704	11.818	11.9812	11.8997	11.9772	12.185	11.5422	11.5433	11.5428
P19367	12.5553	12.4729	12.0083	12.3964	12.1025	12.0113	12.1968	12.2372	12.4274	12.5006	12.3754	12.1321	12.4841	12.3009	12.106	12.1422	12.5199	12.6629	12.6293	12.345	12.2621	12.6434	12.3948	12.4498	12.1719	12.5381	12.3255	12.5233	12.5128	12.5286
P68371	12.6996	12.4982	12.5768	12.5961	13.1208	12.5566	12.5335	12.6361	12.4754	12.1748	11.8275	12.228	12.212	11.8983	12.1178	12.1448	11.7915	12.3693	12.77	12.1759	12.5324	12.3747	12.4889	12.4573	12.4142	12.1656	12.3538	12.9539	12.9542	12.9558
P05164	12.6052	12.9466	12.2055	12.7589	13.0428	12.5367	12.3514	12.5737	11.7818	12.6284	12.3815	11.7784	12.1528	12.3325	11.9847	11.9299	12.699	12.0134	12.0013	13.4406	12.2458	12.3562	12.4123	12.9617	12.4339	12.2956	12.6126	12.2512	12.2462	12.2502
P00488	12.6534	12.363	11.7429	12.4341	12.0444	11.7962	12.3221	12.3668	13.6048	12.2876	12.6375	12.9933	12.6267	12.338	12.5915	13.1494	12.0541	13.1672	13.4744	12.6074	12.1613	13.3799	12.4595	12.2356	12.0838	12.5934	11.9246	13.579	13.5728	13.572
P30101	12.9532	12.8622	13.1736	12.8748	13.218	12.776	12.743	12.9879	12.8622	12.8211	13.0074	12.6947	13.0653	12.8607	12.7347	12.7233	12.896	12.9647	13.0718	12.762	13.1853	12.9261	13.0557	12.9144	12.9261	13.0265	13.1373	12.7009	12.7015	12.7012
P07355	13.8127	13.8975	13.2379	13.7684	13.6073	13.7164	13.6073	13.6352	12.5792	13.4564	13.3291	12.6478	13.3592	13.209	12.7003	12.6478	13.4929	12.7663	12.4985	13.6941	13.4106	12.804	13.3685	13.4778	13.3685	13.3235	13.3235	12.7608	12.7645	12.7643
P02675	11.9852	12.6093	11.2557	12.7799	12.2821	11.4359	12.3198	12.1024	13.3677	13.3844	13.4793	12.9491	13.4793	12.9731	13.091	13.4793	13.091	14.2659	13.8686	12.1324	12.4499	13.32	12.7919	12.5508	12.3213	13.0367	11.8428	13.5771	13.5905	13.584
Q03252	12.6069	12.1381	12.8038	12.2413	12.6944	12.4383	12.4537	12.6069	12.2914	12.9932	12.7201	12.4086	12.8068	13.0398	12.4998	12.2886	13.2137	12.7397	11.8128	12.6743	12.8129	12.0945	12.665	12.4974	12.8488	12.4896	12.7294	12.2048	12.2076	12.2033
P12259	12.3418	12.4716	11.6007	12.5377	11.8841	11.692	12.0659	11.9546	12.8564	12.347	12.4951	12.1251	12.7679	12.4002	12.2404	12.4751	12.8752	13.2577	12.7187	12.3474	11.9365	12.8044	12.4223	12.3474	11.941	12.5347	11.7291	12.544	12.5332	12.546
Q13576	11.7853	11.8896	11.3878	11.768	11.7057	11.5185	11.6239	11.3141	11.9186	11.8718	11.884	11.7452	11.6912	11.7398	11.6726	11.8115	11.7829	11.9751	12.3644	11.9087	11.7548	12.1641	11.9546	11.6971	11.5704	11.9283	11.7548	11.9594	11.9483	11.9413
P68133	11.6543	12.1111	11.6913	11.8804	12.2386	11.7654	12.084	11.9648	11.9648	11.867	12.16	11.8975	11.8282	11.6293	11.8484	11.9213	11.6807	12.2654	12.5194	12.2059	12.7722	12.4313	12.5345	12.6258	12.6461	12.2138	12.3989	12.9995	12.9996	12.9989
P68032	11.6543	12.1111	11.6913	11.8804	12.2386	11.7654	12.084	11.9648	11.9648	11.867	12.16	11.8975	11.8282	11.6293	11.8484	11.9213	11.6807	12.2654	12.5194	12.2059	12.7722	12.4313	12.5345	12.6258	12.6461	12.2138	12.3989	12.9995	12.9996	12.9989
P04083	13.3898	13.3583	13.0222	13.0368	13.2175	13.3898	13.0222	13.0368	12.2794	12.512	12.5519	12.6552	12.2316	12.6377	12.9344	12.4602	12.5285	12.2502	11.7878	12.7289	12.7421	12.0406	12.688	12.8226	12.9652	12.3574	12.5219	12.2249	12.2254	12.2302
P02679	12.6886	13.1269	11.8277	13.7374	12.5787	11.9759	12.7428	12.6105	14.0557	13.4624	13.606	13.0045	13.5392	13.5392	13.2294	13.6391	13.082	14.418	13.6357	12.0253	12.4837	13.2889	12.5933	12.4303	12.1459	12.8507	11.6953	13.7905	13.7818	13.7828
P22626	13.2601	12.9594	13.4685	13.1726	12.8344	13.6168	13.0128	13.138	12.5891	12.3945	12.7652	12.8976	12.6223	12.8322	12.9664	12.8322	12.7538	13.0761	12.1653	12.5738	12.8849	12.1951	12.9276	12.8016	12.8252	12.8252	13.3586	12.4295	12.4305	12.4287
P04264	12.7531	12.4826	12.0233	13.8683	12.4826	13.6607	13.8331	12.427	12.9311	13.5138	13.3883	12.0478	13.7126	12.0663	12.3958	12.2938	12.8091	12.7827	12.4916	12.5632	12.0074	12.5553	12.1678	13.6857	12.5553	12.6627	13.3831	12.7111	12.7135	12.7122
P62736	11.6543	12.1111	11.6913	11.8804	12.2386	11.7654	12.084	11.9648	11.9648	11.867	12.16	11.8975	11.8282	11.6293	11.8484	11.9213	11.6807	12.2654	12.5194	12.2059	12.7722	12.4313	12.5345	12.6258	12.6461	12.2138	12.3989	12.9995	12.9996	12.9989
P63267	11.6543	12.1111	11.6913	11.8804	12.2386	11.7654	12.084	11.9648	11.9648	11.867	12.16	11.8975	11.8282	11.6293	11.8484	11.9213	11.6807	12.2654	12.5194	12.2059	12.7722	12.4313	12.5345	12.6258	12.6461	12.2138	12.3989	12.9995	12.9996	12.9989
P10412	10.9256	10.44	11.3546	10.5939	10.2461	10.677	11.0902	11.3723	11.803	11.1889	11.0463	10.8138	10.8089	12.6619	10.7122	10.8696	10.9247	10.578	10.3639	10.387	10.5257	10.2939	10.0802	10.3143	10.7466	10.0568	10.1985	10.7608	10.7516	10.7633
P63104	13.0319	12.6546	12.5197	12.6834	12.7595	12.6834	12.5939	12.6834	12.9519	12.249	12.5318	12.9162	12.592	12.4357	12.771	12.9418	12.427	12.6997	13.0224	12.0773	12.5416	12.9096	12.5237	12.4739	12.5934	12.6468	12.2672	12.936	12.9386	12.934
Q93084	11.6948	11.9251	11.2447	12.018	11.4549	11.2659	11.6588	11.6799	12.3058	12.2522	11.9804	11.8887	12.1592	12.2267	11.8592	12.07	11.9909	12.8126	12.3513	12.0779	11.4658	12.3742	11.8798	11.7709	11.5106	12.014	11.5468	12.2414	12.241	12.2466
Q99798	12.2217	12.1055	12.5733	12.4309	12.4913	12.3774	12.356	12.3851	12.5109	12.7418	12.6198	12.303	12.5763	12.5378	12.4052	12.3371	12.7276	12.6409	12.0955	12.4666	12.2532	12.2833	12.3808	12.3629	12.3257	12.4836	12.4836	12.2612	12.2586	12.2622
Q13423	12.1224	12.2509	11.8511	12.1673	12.213	11.7902	12.2961	12.0049	12.0717	12.3362	12.1524	12.0683	12.2959	12.4858	11.9149	11.9602	12.5015	12.2401	12.2693	12.4939	11.9836	12.3127	12.122	12.0866	12.0866	12.2911	12.0966	12.0802	12.0799	12.0889
P04075	12.6618	12.2106	12.5851	12.8987	12.5726	12.8622	12.6826	12.7207	12.5851	11.7659	12.1872	12.779	12.1196	12.1061	12.7404	12.8369	11.6665	11.9091	13.3249	12.1841	12.2712	12.8071	12.3499	12.3406	12.3814	12.5277	12.0879	12.6224	12.6217	12.6234
P16403	12.1387	11.0321	11.4923	11.2207	11.0997	10.9091	11.0997	11.2859	12.2379	11.6581	11.4605	11.1542	11.4952	12.9583	11.028	11.1466	11.7945	11.1647	10.7943	11.4708	11.1126	10.7638	10.5943	10.7209	11.0147	10.8435	10.9223	11.1431	11.1451	11.1433
Q9BSJ8	12.135	11.8968	12.0841	11.9891	12.0597	11.7626	11.9296	11.9125	12.0209	12.3366	12.1564	12.0108	12.2309	12.1944	11.9949	11.9512	12.4561	12.1564	11.8587	12.2413	12.1521	12.0681	12.1744	12.1239	12.1605	12.2688	12.335	11.9906	11.9914	11.9963
P62807	13.7972	13.7501	13.7501	13.5252	14.0648	13.3382	13.3646	13.3646	13.2548	13.9092	13.8608	13.2975	13.9464	13.9464	13.2975	13.1506	14.0302	13.6168	13.2567	14.4136	14.2801	13.6473	14.1393	14.2801	14.2801	14.1393	14.1939	13.9002	13.9002	13.9017
O60814	13.7972	13.7501	13.7501	13.5252	14.0648	13.3382	13.3646	13.3646	13.2548	13.9092	13.8608	13.2975	13.9464	13.9464	13.2975	13.1506	14.0302	13.6168	13.2567	14.4136	14.2801	13.6473	14.1393	14.2801	14.2801	14.1393	14.1939	13.9002	13.9002	13.9017
Q99880	7.34612	7.04356	7.67792	6.96766	6.91807	7.50861	7.33962	7.54012	7.30451	7.66575	7.37138	7.22409	7.27323	7.5278	7.24705	7.24705	7.22814	6.73488	6.77117	7.27504	7.01311	7.00574	7.07096	7.0218	7.1376	7.04763	7.38588	7.12158	7.11708	7.11677
Q93079	13.7315	13.6859	13.6859	13.4677	13.9911	13.2864	13.312	13.312	13.2054	13.8392	13.793	13.2562	13.8746	13.8746	13.2562	13.1162	13.9545	13.5605	13.2275	14.2029	14.1284	13.5984	14.0653	14.1608	14.1284	14.0946	14.1284	13.8389	13.8411	13.8427
P58876	13.7315	13.6859	13.6859	13.4677	13.9911	13.2864	13.312	13.312	13.2054	13.8392	13.793	13.2562	13.8746	13.8746	13.2562	13.1162	13.9545	13.5605	13.2275	14.2029	14.1284	13.5984	14.0653	14.1608	14.1284	14.0946	14.1284	13.8389	13.8411	13.8427
Q99877	13.7315	13.6859	13.6859	13.4677	13.9911	13.2864	13.312	13.312	13.2054	13.8392	13.793	13.2562	13.8746	13.8746	13.2562	13.1162	13.9545	13.5605	13.2275	14.2029	14.1284	13.5984	14.0653	14.1608	14.1284	14.0946	14.1284	13.8389	13.8411	13.8427
Q99879	13.7315	13.6859	13.6859	13.4677	13.9911	13.2864	13.312	13.312	13.2054	13.8392	13.793	13.2562	13.8746	13.8746	13.2562	13.1162	13.9545	13.5605	13.2275	14.2029	14.1284	13.5984	14.0653	14.1608	14.1284	14.0946	14.1284	13.8389	13.8411	13.8427
Q5QNW6	13.7315	13.6859	13.6859	13.4677	13.9911	13.2864	13.312	13.312	13.2054	13.8392	13.793	13.2562	13.8746	13.8746	13.2562	13.1162	13.9545	13.5605	13.2275	14.2029	14.1284	13.5984	14.0653	14.1608	14.1284	14.0946	14.1284	13.8389	13.8411	13.8427
Q9H4B7	11.7752	11.5794	10.8495	11.5166	11.3569	10.9335	11.3569	11.2043	12.0689	11.796	11.8431	12.1323	11.6779	11.576	11.6839	12.1239	11.3396	12.0945	12.1528	11.0951	11.3696	12.1721	11.6942	11.5775	11.4315	11.7355	11.3332	12.3253	12.3294	12.3236
P42704	12.5224	12.0811	12.0884	12.3976	12.2343	12.1253	12.1089	12.063	11.7116	12.4926	12.3171	11.8801	12.427	12.2738	11.9932	11.9516	12.5585	12.0812	11.8186	12.7156	12.1197	12.0836	12.1929	12.2573	12.2143	12.4358	12.3699	11.8618	11.8605	11.8597
P57053	13.5244	13.5244	13.5712	13.312	13.8375	13.1823	13.2076	13.2499	13.0725	13.7065	13.634	13.139	13.7425	13.634	13.139	12.9657	13.8383	13.4264	13.1625	14.0404	14.1776	13.5135	14.1045	14.0119	14.1776	13.9405	13.9748	13.6558	13.6574	13.6586
P16401	13.8804	13.0646	13.6914	12.8273	13.2336	12.7532	12.9362	12.8591	12.6683	13.3394	13.079	12.3566	13.0378	13.9864	12.405	12.3914	13.494	12.2707	12.271	13.6601	13.0063	12.4566	12.7682	12.8438	12.6586	13.1164	13.6601	12.2248	12.2307	12.2279
P0DMV8	12.034	12.4386	11.9895	12.0488	12.121	12.1454	12.1956	12.1025	12.1575	11.9778	12.1601	12.0576	11.9369	11.8121	12.1761	12.0999	12.0049	12.1601	12.0319	12.1655	11.9993	11.9237	12.0168	11.9903	11.8374	11.9631	11.9117	11.94	11.9397	11.9426
P16402	14.2067	13.4038	14.1082	12.9265	13.2991	13.0743	13.7206	14.0075	14.0645	13.7026	13.6681	13.2081	13.5644	15.0395	13.1786	13.077	13.7315	13.2454	12.4633	13.5681	13.3394	12.6462	13.3394	13.3394	13.5681	13.4693	13.6286	12.8685	12.8673	12.8676
P04843	12.9824	12.9308	12.9308	12.7972	12.838	12.5066	12.8561	12.838	12.7252	13.1626	13.0336	12.6682	13.1145	12.9686	12.6155	12.6843	13.2044	12.9954	12.9021	13.2743	12.6661	12.8887	12.8762	12.9129	12.6093	12.9443	12.9443	12.6038	12.6058	12.6061
P67936	12.1766	12.6665	12.0464	12.588	12.5159	12.2867	12.6782	12.8249	13.4162	13.1279	13.2409	13.1854	13.0155	12.6887	13.1279	13.2078	12.3749	13.38	13.5247	12.4934	12.643	13.6794	12.9501	12.7505	12.4274	13.0187	12.4587	13.3092	13.3104	13.3093
Q6P2Q9	11.708	11.4651	11.4817	11.4113	11.5575	11.4346	11.3566	11.2144	11.203	11.7611	11.6546	11.2388	11.6546	11.778	11.3262	11.2866	12.0966	11.4455	11.0511	11.8337	11.6036	11.302	11.5796	11.6668	11.5973	11.7887	11.9605	11.2492	11.2374	11.2345
P13667	12.4217	12.5973	12.5264	12.393	12.6346	12.4356	12.339	12.3522	12.2917	12.6369	12.4937	12.3589	12.5724	12.1479	12.3884	12.368	12.4055	12.3082	12.2952	12.8376	12.6363	12.3795	12.4554	12.4976	12.441	12.5144	12.5144	12.2781	12.2789	12.2768
P04275	11.068	11.4835	10.4257	11.4785	10.9943	10.4708	10.8567	10.9841	11.622	11.9428	11.7921	11.3671	11.8016	12.1716	11.8426	11.8937	11.431	12.5847	11.4472	10.963	10.6737	11.7584	11.1969	10.9883	10.6974	11.2944	10.4908	11.6773	11.6779	11.683
P22314	12.2265	12.061	12.2938	12.2381	12.4597	12.5545	12.2467	12.2467	11.7527	11.6399	11.7681	12.2766	11.814	11.8026	12.3608	12.3242	11.7145	11.6737	12.0446	12.0363	12.0916	12.1442	11.9752	12.0778	12.2214	12.1535	11.8768	11.9322	11.9339	11.9368
P49748	11.8894	11.8517	11.6583	11.8821	11.9097	11.5097	11.5467	11.773	11.7945	11.9908	11.8651	11.5771	12.0331	11.922	11.5539	11.6636	12.0709	11.8108	11.7795	12.0666	11.6569	11.8304	11.6871	11.7436	11.5599	11.8658	11.3358	11.7311	11.7245	11.7259
O75643	11.9699	11.6453	11.8131	11.8423	11.549	11.7625	11.6045	11.5743	11.4006	11.9783	11.7315	11.4888	11.7825	11.7762	11.5851	11.4888	12.1962	11.5646	10.9764	11.6128	11.4208	11.1476	11.4661	11.4773	11.4829	11.5407	11.6948	11.2907	11.2938	11.2923
P12956	12.4387	12.164	12.9302	12.2747	12.5203	12.7039	12.7978	12.5635	12.0378	12.0203	12.2599	12.6115	12.1944	12.297	12.7211	12.4484	12.2715	12.2829	11.6187	12.2775	12.5165	11.7957	12.4219	12.5165	12.716	12.3223	12.6368	12.0055	12.0117	12.0101
P52272	12.8843	12.3089	13.0455	12.7045	12.5309	12.594	12.5202	12.6214	12.0113	12.55	12.5362	12.3917	12.6278	12.5735	12.4382	12.2767	12.7009	12.5735	11.7984	12.0341	12.7713	11.9499	12.6265	12.581	12.8437	12.5601	12.9153	12.1454	12.1445	12.1408
P78527	12.3769	12.0368	12.0278	12.0853	11.7865	11.9167	11.8853	11.7654	11.416	11.8983	11.8029	11.5995	11.8599	11.7752	11.7391	11.6227	12.1279	11.7391	11.1833	11.9908	11.6145	11.4537	11.6649	11.7784	11.8208	11.7018	11.996	11.3506	11.3669	11.3701
P07237	12.7819	13.1486	13.0613	13.0613	13.0613	13.5312	13.4472	13.3433	12.7819	13.2442	13.2237	12.8787	12.9923	12.9376	12.9923	12.9376	12.6313	12.6525	13.3153	13.8645	13.2107	13.2382	13.1932	13.2226	13.0659	13.1047	13.1455	12.8622	12.8694	12.8634
Q9Y3Z3	12.8929	12.6094	13.2327	13.0782	12.9378	12.8929	12.7059	12.7556	12.202	12.4127	12.5943	12.5943	12.8181	12.5943	12.8053	12.6218	12.8181	12.3705	11.7359	12.237	12.2983	12.0339	12.6793	12.8142	12.9249	12.6247	12.9037	12.2595	12.2579	12.2562
P61978	12.172	11.8152	12.624	12.1101	11.9899	12.4913	12.3781	12.4913	11.7722	11.3875	11.8678	12.1726	11.7611	11.9496	12.3517	12.0956	11.6789	11.9324	11.4248	11.7802	12.24	11.5747	12.0598	12.1641	12.1854	12.0818	12.4476	11.7346	11.7316	11.7251
P00367	12.3956	12.6009	12.7696	12.4445	12.6406	12.387	12.4985	12.5082	12.0373	12.7479	12.6452	12.1772	12.8045	12.6351	12.3226	12.256	12.8749	12.5101	12.0041	12.747	12.8856	12.3171	12.8238	12.8419	12.9237	12.6658	12.747	12.2431	12.2357	12.2396
Q01518	12.4484	12.6436	12.3273	12.7105	12.2617	12.6663	12.5623	12.7231	13.213	12.2738	12.564	13.0241	12.4779	12.3994	12.8363	12.9779	12.2738	12.7524	13.3727	12.3703	12.6697	12.8025	12.6192	12.5217	12.6697	12.5643	12.2858	12.9773	12.9736	12.9783
Q71U36	11.9074	11.9177	12.2207	12.1548	12.5	12.1308	12.2705	12.4634	12.6785	12.0791	12.2163	12.8727	12.3191	12.0294	12.5648	12.6969	11.9064	12.2349	12.905	11.7393	11.9829	12.5494	12.1964	12.0726	11.9452	12.1964	12.0137	12.5981	12.5971	12.5954
P68363	11.9074	11.9177	12.2207	12.1548	12.5	12.1308	12.2705	12.4634	12.6785	12.0791	12.2163	12.8727	12.3191	12.0294	12.5648	12.6969	11.9064	12.2349	12.905	11.7393	11.9829	12.5494	12.1964	12.0726	11.9452	12.1964	12.0137	12.5981	12.5971	12.5954
P49411	12.4906	12.1309	12.5007	12.2968	12.26	12.154	12.228	12.2399	11.9871	12.4112	12.275	11.9813	12.3073	12.3733	11.9965	11.9733	12.51	12.3512	11.8872	12.3956	12.273	12.027	12.3737	12.273	12.383	12.2921	12.409	12.1301	12.1275	12.1245
O95810	10.9978	11.3173	10.4511	11.019	10.5926	10.5549	11.1767	11.2496	12.4084	10.8525	11.3257	12.2583	11.4888	11.3784	11.7387	12.1378	10.8888	11.8777	12.4397	10.7113	10.9863	12.0212	11.4155	10.9863	10.9819	11.4111	10.7423	12.1051	12.1065	12.1025
Q9H4M9	12.1459	12.2599	11.7349	11.973	11.9316	11.8502	11.9232	11.9232	12.2522	11.8374	11.8118	12.0541	11.7479	11.5583	11.9699	12.0892	11.6427	12.0892	12.2797	12.0901	11.9017	12.3371	11.9087	11.9573	11.9361	11.8956	11.9638	12.23	12.2292	12.2247
P40926	12.3667	12.0616	12.6751	12.4395	12.5142	12.3847	12.3362	12.4395	12.4544	12.7783	12.5405	12.3698	12.7321	12.6672	12.5839	12.3602	12.8186	12.8304	12.0175	12.2966	12.568	12.1475	12.5231	12.568	12.4566	12.4634	12.5466	12.44	12.445	12.4413
Q08211	12.1443	11.9156	12.1927	11.9952	11.8106	12.0731	11.9156	11.9079	11.6776	12.3544	12.1643	11.8645	12.1484	12.1313	11.8723	11.8421	12.5208	11.9419	11.4521	12.2477	11.9943	11.7033	11.9903	12.0045	11.9943	12.0415	12.2591	11.7088	11.7104	11.7119
P35232	11.9175	11.8536	12.0715	11.7064	12.1234	11.5777	11.9175	11.7901	11.7785	12.2806	12.0146	11.7146	12.149	11.9496	11.7146	11.6277	12.2806	11.984	11.6729	12.4784	12.0936	11.9009	12.0863	11.992	12.0264	12.1991	12.2354	11.7302	11.7282	11.7222
Q14204	11.5086	11.3336	11.2502	11.3908	11.458	11.3594	11.3908	11.2388	10.9489	10.9269	11.114	11.0123	11.0775	10.7188	11.0424	10.9464	11.132	10.9747	11.1698	11.5122	11.1917	11.0721	11.3283	11.302	11.1344	11.302	11.302	10.9674	10.9633	10.9562
P07737	12.6396	12.8737	13.1802	12.6855	13.3459	13.9745	13.3003	13.4311	13.2771	12.0176	12.3374	13.4995	12.3211	12.3211	13.2452	13.2452	11.8453	12.3613	13.7531	12.2875	12.539	13.0348	12.6388	12.6717	12.934	12.5851	12.33	13.2396	13.2359	13.2426
P04350	7.12071	7.47172	7.83992	7.31656	8.39328	8.13409	7.92675	8.11437	7.9378	7.89621	7.75699	8.13262	7.90388	7.26931	7.97726	7.72104	7.43218	8.26304	8.74011	7.57077	8.47372	8.12707	8.47372	8.42483	8.45777	7.70503	8.02922	8.83751	8.84134	8.8423
P60174	11.7918	11.3384	12.3562	11.8967	12.4853	12.7196	12.4098	12.4962	11.6794	11.4416	11.6111	12.5929	11.5333	11.8314	12.6903	12.4417	11.2433	11.3017	11.7406	10.9608	11.9701	11.5934	11.7049	12.0902	12.4261	11.6739	11.6904	11.855	11.8428	11.8563
P27824	12.3824	12.8629	12.279	12.744	12.2505	12.1352	12.3338	12.3338	12.3929	12.8426	12.5937	12.1252	12.6389	12.4034	12.1701	12.2675	12.6496	12.619	12.3721	13.1413	12.2722	12.5242	12.4601	12.4494	12.1737	12.4425	12.4095	12.3775	12.3772	12.3761
P05106	12.3612	12.8079	11.808	12.7898	12.195	11.9726	12.6714	12.6515	13.49	13.4491	13.2343	13.0225	13.1654	12.7215	12.8731	13.0437	12.9227	13.5541	13.3032	12.4577	12.195	13.6346	12.7728	12.5567	12.2441	12.9653	12.1501	13.1188	13.122	13.1143
Q9NYU2	11.2381	11.3671	11.3257	11.3734	11.5743	11.3179	11.4205	11.4024	11.4318	11.4842	11.5189	11.3147	11.5389	11.4039	11.346	11.4508	11.5983	11.4737	11.4446	11.5171	11.3805	11.4822	11.4373	11.3805	11.3191	11.455	11.4857	11.3912	11.3895	11.3987
Q00839	12.5498	12.2069	12.9009	12.298	12.2215	12.6682	12.4836	12.4473	11.9905	12.197	12.0667	12.197	12.0916	12.846	12.1487	12.0554	12.2706	12.1813	11.5471	11.7947	12.6076	11.663	12.3086	12.4464	12.5539	12.4129	12.6847	11.9978	12.0028	11.9995
P55084	12.5754	12.5917	12.269	12.3936	12.38	11.9761	12.1776	12.129	11.953	12.6269	12.1325	11.6875	12.2268	12.0738	11.7376	11.7457	12.2632	12.2884	11.9763	13.1972	12.5953	12.4999	12.5201	12.7411	12.6323	12.5085	12.7841	12.2512	12.2516	12.2456
P02545	12.7322	11.9255	11.9736	11.9043	11.8286	12.4237	11.9426	11.7767	11.9138	12.3637	11.7778	11.3447	11.8054	11.7868	11.6287	11.3644	12.3165	11.6464	11.2654	11.6225	11.437	11.6318	11.8152	12.1198	11.7481	11.5436	11.4555	11.4509	11.4565	11.454
P43304	11.249	11.4062	10.8106	11.3625	10.5918	10.7114	11.0939	11.0621	11.4089	11.7824	11.636	11.2363	11.5364	11.5771	11.0886	11.3383	11.519	11.7316	11.4578	11.1955	11.2208	11.525	11.2714	11.2082	11.1626	11.3235	10.8637	11.5402	11.5277	11.5307
P62805	13.2933	12.7647	13.6951	13.0358	13.3546	13.0018	12.8619	13.5545	13.6951	13.2251	13.3305	13.2872	13.9384	14.0629	13.2872	13.0122	13.4768	13.5291	13.2612	13.5172	14.1457	13.2943	14.1152	13.6651	14.0373	13.837	13.9587	13.7739	13.7848	13.7861
P13639	12.3065	12.0636	12.3434	12.2949	12.2483	12.6806	12.3065	12.1717	11.6465	11.4115	11.7001	12.3374	11.7164	11.592	12.2657	12.288	11.552	11.6792	11.4306	11.9006	12.1683	11.479	12.0561	12.068	12.1908	11.9533	12.0258	11.6801	11.6873	11.6768
P31946	11.1574	11.0476	11.4589	11.4914	11.6551	11.9117	11.6551	11.6779	11.4722	10.9441	11.0711	11.7941	11.0985	11.1186	11.6811	11.7868	10.9073	11.3274	11.986	11.144	11.7341	11.5355	11.8398	11.726	11.9348	11.5355	11.4988	11.8096	11.814	11.8226
Q15084	11.56	11.6224	11.2916	11.5826	11.5208	11.1515	11.1842	11.2226	11.6875	11.8673	11.8843	11.4038	11.7463	11.6055	11.3869	11.5579	11.7614	11.6506	11.9636	11.9192	11.7709	11.9946	11.8869	11.6383	11.4483	11.9636	11.908	11.661	11.6515	11.6405
Q99623	12.3688	12.1581	12.5358	12.3076	12.1464	12.0168	12.2866	12.1925	12.2977	12.5745	12.4312	12.1945	12.6501	12.6916	12.1741	12.1553	12.7964	12.4629	12.118	12.7142	12.2291	12.2183	12.2648	12.3196	12.2421	12.3512	12.4492	12.1858	12.1861	12.1912
Q16891	12.2184	12.1174	12.1174	12.161	11.9309	11.756	11.9467	11.9146	11.7895	12.4313	12.1393	11.935	12.3169	12.1796	11.9267	11.8313	12.3684	12.0932	11.7106	12.3882	11.9136	11.9266	11.9266	12.0424	11.8583	11.9929	12.0925	11.8348	11.8341	11.8369
P23229	11.2174	11.421	10.5985	11.2016	10.8943	10.7607	11.0495	10.9347	11.6428	11.6019	11.3673	11.569	11.3939	11.259	11.6433	11.6019	11.4621	11.8213	11.7575	11.1099	10.8235	11.7187	11.2355	11.0375	10.8429	11.5048	10.9042	11.525	11.5298	11.539
P60660	12.1861	12.6578	12.1592	12.5752	12.7881	12.3458	12.5498	12.5405	12.6836	12.7304	12.6784	12.6784	12.794	12.3502	12.5841	12.7799	12.5553	13.106	12.617	11.9469	12.4901	12.7067	12.5914	12.4962	12.3995	12.3946	12.2289	12.9684	12.9733	12.9734
P20701	11.3767	11.7305	12.0493	11.5061	11.8937	11.5061	11.3806	11.4088	11.0234	11.7516	11.6776	11.0589	11.4501	11.574	11.1329	11.0633	11.6577	11.186	11.0107	11.983	11.7572	11.2231	11.7929	11.5993	11.5993	11.6618	12.0382	11.1616	11.1585	11.166
Q5SSJ5	12.4007	11.5451	12.5761	12.0307	12.2655	12.0525	12.1894	12.1978	11.883	12.561	12.1915	11.9894	12.466	12.7135	12.0508	11.8418	12.852	12.3359	11.4611	12.1508	12.3738	11.6664	12.2653	12.2825	12.5541	12.208	12.4378	11.8731	11.8751	11.8808
Q9BQE3	11.8579	11.8173	12.1103	12.0356	12.3756	12.0268	12.1672	12.2951	12.6271	11.9761	12.1585	12.8241	12.2187	11.9632	12.4794	12.5945	11.8362	12.1313	12.817	11.6428	11.9423	12.471	12.1038	11.9701	11.8932	12.0907	11.8635	12.5224	12.522	12.5201
A6NMY6	12.7898	13.2246	12.8337	12.7898	13.195	12.8745	12.8745	12.9175	12.0583	13.1062	12.9391	12.2754	12.9932	12.6927	12.2826	12.2181	13.0266	12.3702	12.0261	13.133	12.9239	12.2754	12.9113	13.0421	12.7823	12.738	12.8393	12.3781	12.3822	12.3807
P48735	12.1042	12.4417	12.2142	12.3367	12.3367	11.9124	12.114	12.0991	12.199	12.4462	12.2768	12.0496	12.3002	12.2358	12.0927	12.0846	12.309	12.625	12.6115	12.6495	12.7621	12.6407	12.7271	12.5548	12.5196	12.4777	12.8682	12.6109	12.6087	12.6137
P16615	11.2088	11.4442	10.7213	11.4055	11.0226	10.6979	11.064	11.0653	11.6652	11.7268	11.4743	11.1182	11.5388	11.4781	11.1753	11.3267	11.5631	11.8065	11.9197	11.4549	11.0918	11.7646	11.3592	11.1888	10.94	11.3749	11.0997	11.6581	11.6443	11.6502
P15311	11.6556	11.7747	12.0533	11.4503	11.8476	12.0813	11.743	11.8558	11.1741	10.9057	11.076	11.5669	11.0725	11.0655	11.7549	11.6213	11.0011	10.9619	10.9765	11.0654	11.7264	10.9638	11.6205	11.4436	11.679	11.3895	11.5878	11.078	11.0749	11.0745
Q14697	11.7909	12.1583	12.098	12.1903	12.21	11.9836	11.9707	11.8715	12.0655	11.7302	11.8965	11.9977	11.7768	12.0588	11.9066	11.9784	11.5292	11.7961	12.0806	12.689	12.1281	12.1824	12.195	12.198	12.0982	12.2923	12.1472	12.0353	12.0489	12.0451
P54652	12.3134	12.4878	12.6698	12.2895	12.6866	12.5709	12.5231	12.5852	12.5338	12.437	12.5491	12.8042	12.6217	12.2713	12.7598	12.694	12.5251	12.5692	12.5719	12.6127	12.5485	12.4041	12.3968	12.3702	12.3702	12.6936	12.6028	12.405	12.4096	12.4104
Q70J99	10.9592	11.1345	10.519	10.8965	10.9142	10.5981	10.8357	10.7478	11.1494	11.291	11.3337	11.0338	11.2772	11.062	11.0558	11.2487	11.1913	11.4731	11.3905	11.0654	10.9617	11.47	11.0456	11.1099	11.0595	11.0394	11.0068	11.3187	11.3213	11.3193
P06753	10.8278	11.3068	10.9276	11.3024	11.3769	11.3225	11.4598	11.4598	11.828	11.664	11.6047	11.7966	11.5347	11.1776	11.8212	11.835	11.1776	11.7084	11.9052	10.9803	11.4858	11.9497	11.6476	11.4799	11.4651	11.5336	11.2497	11.9577	11.9526	11.9539
P50990	12.1128	12.0069	11.8271	11.8604	11.9805	12.0433	12.072	11.8779	11.72	11.2588	11.4574	11.8005	11.439	11.3398	11.7714	11.7856	11.3816	11.5166	11.8438	12.0191	11.767	11.6708	11.6567	11.6985	11.7143	11.6985	11.6795	11.6996	11.7001	11.6847
Q92841	12.7711	12.397	12.9103	12.4305	12.469	12.6972	12.4795	12.5222	11.9898	12.3422	12.312	12.1167	12.4381	12.6197	12.2033	12.0454	12.7506	12.2907	11.6543	12.3138	12.4858	11.8535	12.3526	12.2883	12.3895	12.3961	12.7731	11.8858	11.8863	11.8864
O75367	12.3306	12.0198	12.5186	11.9265	12.394	11.8923	12.1606	12.2388	11.8229	12.4909	12.1852	11.7866	12.325	12.3761	11.9588	11.6765	12.6876	11.9588	11.4984	12.3728	12.0447	11.4984	12.2006	12.1073	12.0381	12.2802	12.1555	11.6527	11.6547	11.6469
Q9H0U4	10.6079	10.5313	10.1188	10.4989	9.96463	9.99626	10.2052	10.3874	10.5978	10.4816	10.6214	10.2854	10.2194	10.6665	10.3309	10.4545	10.1108	10.584	10.6163	10.1696	10.5315	10.2406	10.4431	10.4191	10.4191	10.028	10.0526	11.0246	11.0434	11.0415
P09874	12.7258	12.0872	12.7258	12.2812	11.9903	12.4211	12.1514	12.1949	12.0441	12.3764	12.5213	12.2507	12.3764	12.8161	12.2199	12.1125	12.7955	12.2403	11.592	12.2104	12.3736	11.848	12.2303	12.333	12.4482	12.3196	12.6262	11.9693	11.967	11.9739
Q06323	12.1255	12.3198	13.0523	12.3533	12.6175	13.1026	12.5635	12.5819	11.8364	11.3719	11.6315	12.3703	11.5808	11.5927	12.4466	12.3482	11.4271	11.524	11.7289	12.0503	12.7029	11.8101	12.2074	12.3685	12.477	11.9634	12.4035	11.9279	11.9226	11.9284
Q12906	12.1453	11.7376	12.3297	11.8185	11.8729	12.1546	12.011	12.0489	11.5662	11.5954	11.7052	11.5765	11.6112	11.8671	11.7922	11.5273	11.7724	11.6779	11.1885	11.5396	11.8761	11.2925	11.7744	11.807	11.8298	11.7189	12.0821	11.3682	11.3606	11.3616
P09211	11.2194	11.7689	11.3566	11.7093	12.0554	12.278	11.6239	11.9256	12.0227	11.0075	11.245	12.1226	11.2365	11.3425	11.7119	12.3026	10.9759	11.2299	12.0834	11.0346	11.1501	11.3885	11.2298	11.3826	11.3885	11.4703	10.8782	12.0009	11.9951	11.9901
P08758	11.8546	12.3123	11.8447	12.0955	11.9888	12.0243	12.0081	11.9262	11.5413	12.097	11.7395	11.7772	11.9306	11.5821	11.7482	11.8616	11.6433	11.5289	11.8034	12.145	11.8949	11.8949	12.3042	11.9641	11.8724	11.7755	11.9485	11.6577	11.6459	11.6579
P21796	12.628	12.7795	12.8627	12.5992	12.6436	12.5283	12.628	12.669	12.8627	12.9838	12.7983	12.4846	12.9175	12.9561	12.5064	12.4282	13.0956	12.8765	12.9323	12.9761	12.4305	12.9063	12.6623	12.6495	12.4209	12.8818	12.7288	12.6051	12.5995	12.601
O75533	11.0325	10.7547	10.8504	10.8235	10.6834	10.7402	10.6971	10.6603	10.5246	10.9277	10.7248	10.5598	10.8389	10.8326	10.6172	10.5562	11.2007	10.6552	10.288	10.9684	10.7562	10.6979	10.7304	10.7375	10.7375	10.8672	10.9372	10.3691	10.3667	10.3719
P00558	11.6362	11.61	12.1924	12.0347	12.5941	12.583	12.336	12.3768	12.0044	10.9955	11.072	11.922	11.094	11.1021	11.9343	11.8938	10.9084	11.0442	11.9139	11.4537	12.2204	11.7119	11.8802	12.3054	12.5712	11.6482	11.7392	12.1943	12.193	12.1808
P27797	11.9466	12.4417	12.1926	12.1075	12.0228	12.1378	11.9827	12.0597	11.9773	12.3568	12.2854	12.0972	12.0797	12.0161	12.1127	12.1247	11.7778	12.002	12.302	12.5742	12.1197	12.2031	12.1337	12.0718	11.94	12.2472	12.2031	12.1257	12.1229	12.1239
P27105	11.2043	11.4145	10.7583	11.3234	11.1466	10.7517	11.4093	11.353	12.2146	11.9914	11.7069	11.4046	11.8088	11.8088	11.5423	11.5511	11.4427	12.3906	12.5028	11.9459	11.4133	12.2569	11.8193	11.6969	11.3835	11.778	11.3891	12.3276	12.334	12.3257
P04040	11.7087	11.4587	11.3215	11.9408	11.662	11.4959	11.5513	11.3979	11.4261	11.3437	11.206	11.1775	11.4524	11.1525	11.5387	11.4572	11.3498	11.2405	11.6269	11.6925	11.3509	11.4678	11.4367	11.4696	11.3007	11.3074	11.3569	11.453	11.4664	11.4613
P51659	10.8705	10.7257	10.1141	10.8333	10.3415	10.1616	10.331	10.2646	10.7079	11.1926	10.925	10.4507	10.9385	10.4983	10.4938	10.6304	11.0121	10.8619	11.0898	10.6333	10.2704	11.1024	10.453	10.4562	10.214	10.657	10.3548	10.7649	10.754	10.7557
Q9Y4L1	11.3026	11.5149	11.3758	11.3817	11.4779	11.2536	11.2202	11.2248	11.3026	11.423	11.4568	11.1836	11.436	11.3113	11.1643	11.1643	11.3325	11.3981	11.3235	11.2702	11.3589	11.2067	11.2609	11.1756	11.1142	11.2702	11.0318	11.35	11.351	11.3456
O75083	12.4154	12.7288	12.3303	12.5208	12.2165	12.7504	12.5866	12.8068	12.9364	11.8257	12.2367	12.8595	12.1072	12.0423	12.7742	12.8329	11.8056	12.4602	13.4068	12.2048	12.1258	12.7758	12.1988	12.0973	12.1784	12.278	12.0513	12.818	12.8232	12.8205
O60506	10.9959	11.0251	11.0638	11.068	11.0198	11.108	11.0871	10.9718	10.7414	10.6866	10.8061	10.9347	10.8162	10.6866	10.9536	10.8838	10.7857	10.9299	10.8448	10.8678	10.6317	10.8854	10.7741	10.659	10.6004	10.7305	10.8107	10.6804	10.6864	10.6804
Q14974	11.0299	11.224	11.4216	11.1483	11.2479	11.2884	11.224	11.3163	11.0454	11.0996	11.2148	11.2583	11.2293	10.9955	11.2583	11.1981	11.2121	11.3189	11.2529	10.8948	11.2028	11.209	11.1334	11.1811	11.096	11.213	11.2722	11.2219	11.2204	11.2122
P04899	11.1946	10.9307	11.0426	11.0067	11.2874	10.7579	10.9779	11.0215	11.1313	11.5348	11.2763	11.2192	11.1783	11.3139	11.1715	11.1658	11.5146	11.3208	11.1521	11.5369	11.2472	11.3329	11.3541	11.5877	11.3919	11.3097	11.4279	11.3594	11.3593	11.3696
O43390	11.7542	11.4673	12.2351	11.6169	11.6629	12.0731	11.9726	12.025	11.4673	11.4368	11.6512	11.7846	11.4426	11.7642	11.827	11.6245	11.6162	11.7137	11.1513	11.4821	11.7298	11.2278	11.7298	11.6793	11.7335	11.7582	12.036	11.3177	11.3217	11.3223
Q96I99	12.1582	11.5539	11.9717	11.7496	11.8355	11.6112	11.8222	11.6981	11.429	12.1332	11.8865	11.7011	12.0978	12.1795	11.9341	11.6593	12.4068	11.8865	11.3581	11.6626	11.776	11.4287	11.9085	11.695	11.9747	11.6728	11.946	11.4983	11.4942	11.4966
P29401	12.1267	12.0901	11.8369	12.5696	12.1416	12.4659	12.3401	12.4263	11.859	11.4919	11.6328	12.2957	11.6792	11.9198	12.4638	12.3722	11.6296	11.5765	11.5315	11.5711	11.9243	11.4446	11.6647	12.1284	12.117	11.7267	11.7545	11.931	11.9366	11.9345
P28331	10.5191	10.1808	10.5965	10.3674	10.6525	10.1117	10.4113	10.3982	10.4878	10.8433	10.7049	10.4011	10.8602	10.5475	10.4011	10.2967	10.9343	10.6504	10.2513	10.6177	10.4396	10.4769	10.3413	10.2724	10.2952	10.3614	10.3012	10.308	10.307	10.3096
Q92522	12.6627	12.0219	12.5143	12.1989	12.0516	12.1106	12.1655	12.3471	12.8612	12.5811	12.4452	12.1917	12.6915	13.3229	12.2364	12.1404	12.7935	12.2766	11.6691	12.2435	12.5484	11.8885	12.3827	12.4193	12.5874	12.3744	12.3978	12.2323	12.2354	12.2332
Q9Y6N5	12.3015	12.3342	12.4352	12.1637	12.2152	11.9705	11.9202	12.0045	11.8463	12.3939	12.2419	11.7319	12.3001	12.1618	11.9754	11.8734	12.3939	12.1107	11.7698	12.5115	11.9622	11.9829	12.0319	12.1127	11.9226	11.9622	12.1601	11.8929	11.8903	11.8908
P07384	10.6554	10.9136	10.3141	10.6133	10.7552	10.3478	10.5911	10.775	11.1339	10.671	10.94	10.9946	10.7033	10.5125	10.9946	10.9729	10.5695	11.3288	11.6441	10.5445	10.6591	11.193	10.8286	10.7232	10.6439	10.8554	10.6387	11.2433	11.2566	11.2659
P07954	11.2302	11.3676	10.8644	11.33	11.1135	10.8575	11.0265	11.0518	10.9528	11.6755	11.4406	11.052	11.4348	11.4843	11.079	11.2021	11.4446	11.3813	11.0481	11.4722	11.2534	11.4426	11.2685	11.4816	11.2213	11.2534	11.2924	11.3719	11.3689	11.3692
H3BM21	11.9405	12.4233	11.4888	12.5042	11.7751	11.6269	12.2511	12.2668	13.2102	13.1559	12.845	12.6983	12.845	12.3433	12.5802	12.7545	12.4793	13.2676	13.0609	12.2594	11.9534	13.4068	12.4495	12.2465	11.9289	12.6335	11.8123	12.8298	12.835	12.8261
P13010	12.4181	12.1428	12.8054	12.2629	12.2534	12.5087	12.6003	12.5087	11.8408	11.72	11.9171	12.2162	11.6177	11.6769	12.3234	12.055	11.8049	11.761	11.39	11.7443	12.1285	11.5268	12.12	12.1242	12.2559	12.0002	12.218	11.7216	11.7317	11.7268
P31146	12.0873	11.6756	12.0298	11.9614	12.0188	12.2788	12.0757	12.1911	11.6504	11.1298	11.4413	11.9284	11.4451	11.4192	11.9146	11.8754	11.2271	11.3503	11.8386	11.5962	11.8919	11.5226	11.7767	11.543	11.8685	11.6073	11.436	11.698	11.7023	11.7032
P09651	11.7226	11.681	12.335	11.8247	11.5658	12.3917	12.185	12.1648	11.5691	11.2959	11.6306	11.9194	11.385	11.875	12.0133	11.9729	11.4074	11.8653	10.9349	11.1706	11.5085	10.81	11.5866	11.4943	11.3974	11.3838	11.982	11.5278	11.5087	11.5144
P68871	11.072	10.4018	10.0114	9.79695	12.9772	11.2463	10.9641	10.9674	13.2647	11.6283	13.2452	10.5954	11.812	11.5423	10.583	10.8085	11.0964	13.6741	11.2362	10.2235	9.32379	12.2906	10.1081	9.47369	8.91578	10.752	9.6096	12.0931	12.0767	12.0836
P05388	11.6195	11.4948	11.6195	11.5777	11.6126	11.8243	11.6903	11.4948	11.1167	11.227	11.4104	11.3734	11.4176	10.9363	11.2697	11.232	11.3959	11.3959	10.8562	11.1277	11.2913	10.8442	11.4157	11.3412	11.2826	11.3617	11.3934	11.0753	11.0809	11.0778
P62820	12.0155	12.1943	11.8465	11.9769	11.6165	11.806	11.9647	12.1526	12.5877	12.2633	12.4311	12.1924	12.3125	12.2365	12.1924	12.1534	12.1101	12.5141	12.5222	12.1432	11.653	12.3804	11.8624	11.8195	11.653	11.9223	11.7359	12.3153	12.3112	12.3172
P07195	12.0261	12.2075	12.2229	12.0506	11.911	12.7111	12.5192	12.4101	12.3354	11.5167	11.7578	12.6093	11.7695	11.7293	12.5643	12.6205	11.5615	11.6286	12.2613	11.1641	11.4548	11.8847	11.599	11.7819	11.8776	11.5913	11.2075	12.2031	12.2052	12.2012
P61981	11.0016	10.8154	10.524	11.0158	10.7083	11.0392	10.8488	10.924	11.4889	10.6961	10.8769	11.2987	10.9174	10.9666	11.0507	11.3828	10.6532	11.094	11.4756	10.6253	10.7773	11.3803	10.8897	10.8436	10.8383	10.9062	10.6932	11.2736	11.2733	11.2715
P50552	11.6488	11.5549	11.3549	11.3339	11.5229	11.3549	11.6413	11.8614	12.0216	11.383	11.6572	12.1453	11.6421	11.4089	11.7794	12.0682	11.2606	11.7041	12.2712	11.3545	11.4597	12.1172	11.582	11.4885	11.3965	11.7615	11.3112	12.0816	12.0849	12.0795
P78371	10.5876	10.6243	10.3044	10.4247	10.3044	10.6322	10.6072	10.5024	10.4998	10.061	10.2729	10.3876	10.2491	10.1857	10.4533	10.5691	10.2729	10.2696	10.4683	10.0735	10.3645	10.1618	10.2157	10.2119	10.3746	9.98848	10.1247	10.4439	10.4206	10.4351
P13804	11.0896	10.9295	10.9974	11.2633	10.9974	10.8176	10.7675	10.9036	11.2063	11.2254	11.3314	11.1125	11.3915	11.5395	11.0705	11.1649	11.5875	11.473	11.1178	11.2369	11.1673	11.1578	11.2288	11.3719	11.2653	11.1625	11.2437	11.349	11.3481	11.3374
Q9UBW5	11.2636	11.5908	10.9246	11.1959	10.7959	11.0166	11.087	11.243	11.5067	10.7979	11.0261	11.5619	11.0076	10.9403	11.1811	11.5994	10.6809	11.0736	11.5762	10.9232	10.9826	11.6759	11.0947	11.089	11.0947	11.297	10.9264	11.4247	11.4195	11.4188
P06748	11.8111	11.0661	12.0868	11.5828	11.3328	11.9963	11.8918	11.8343	11.6527	11.6586	11.7057	11.8921	11.6246	12.0318	11.6534	11.5817	11.5752	12.1258	11.2053	11.2003	12.0344	11.0892	11.9137	11.9074	12.1071	11.7012	11.9137	11.6572	11.6595	11.6577
O14950	11.6853	11.9065	11.3869	11.9002	12.0001	11.5236	11.8185	11.8092	12.0526	12.2071	11.9783	12.0981	12.0523	11.951	12.0237	12.0906	11.8631	12.4985	12.5311	12.0199	12.0757	12.5604	12.161	12.0399	11.947	12.1744	11.9532	12.4952	12.4941	12.494
P19105	11.6853	11.9065	11.3869	11.9002	12.0001	11.5236	11.8185	11.8092	12.0526	12.2071	11.9783	12.0981	12.0523	11.951	12.0237	12.0906	11.8631	12.4985	12.5311	12.0199	12.0757	12.5604	12.161	12.0399	11.947	12.1744	11.9532	12.4952	12.4941	12.494
P31943	11.5839	11.255	11.6665	11.2805	11.3248	11.6121	11.4488	11.4972	11.2511	11.1821	11.4364	11.4551	11.2747	11.5625	11.4852	11.3026	11.3626	11.3874	10.927	11.1775	11.3629	11.0146	11.4005	11.2901	11.3374	11.4571	11.5992	11.1091	11.1032	11.1037
P52907	11.3483	11.446	11.4626	11.0075	11.6187	11.4686	11.2396	11.3286	11.1755	10.783	11.0355	11.2531	11.1007	10.9629	11.3266	11.2531	11.0691	11.0691	11.5173	11.4042	11.7038	11.4042	11.452	11.3844	11.5037	11.5754	11.5754	11.2592	11.2619	11.2707
P68366	9.91629	9.09785	9.41801	9.85944	9.46112	9.29124	9.43807	9.68964	10.7479	9.72506	10.2657	10.7839	10.3957	10.1353	10.4248	10.8591	9.61042	10.6199	11.1369	9.59398	9.82446	10.5895	10.0989	9.90477	9.94641	9.9509	9.61606	10.6534	10.657	10.6533
P23284	12.5519	12.86	13.0832	12.7153	13.0678	12.9304	12.9151	12.9833	12.7846	12.7529	12.6397	12.6751	12.5015	12.4038	12.804	12.6124	12.2675	12.5314	13.312	13.4433	13.155	13.0738	13.0489	12.9942	12.92	12.9439	13.0738	12.7914	12.7941	12.7981
P23246	12.2931	11.969	12.3313	11.933	11.634	12.0639	11.933	11.969	11.8589	12.521	12.4779	12.0287	12.5075	12.7287	12.1057	12.0488	12.797	12.2092	11.5974	12.2651	12.4042	11.6689	12.2802	12.2802	12.3345	12.2506	12.5483	11.812	11.8066	11.7901
P12270	9.65195	9.58109	9.85427	9.26668	9.67224	9.68649	9.49387	9.51198	9.29772	10.1391	9.79878	9.47992	9.72758	9.93544	9.59853	9.39902	10.0358	9.63429	9.15106	9.8723	9.57314	9.40072	9.45172	9.49765	9.50899	9.49765	9.65881	9.26584	9.25107	9.22102
P42765	10.2605	10.7565	11.1447	10.6136	11.3741	10.7129	10.691	10.8766	10.5702	11.1384	11.4373	10.8698	11.2051	11.5196	10.9178	10.9129	10.9693	11.2229	10.6615	11.4775	11.6077	10.9566	11.3837	11.2263	11.4248	11.137	11.4506	11.0335	11.0252	11.0299
P30040	12.6231	12.5097	12.6845	12.6344	12.7216	12.428	12.4484	12.4076	12.0397	12.4936	12.3143	12.0837	12.4837	12.3496	12.219	12.1963	12.3381	11.9088	12.1029	12.6542	12.5623	12.2594	12.5711	12.472	12.3019	12.5871	12.702	12.143	12.1452	12.1478
P01857	10.3475	11.4008	10.7491	10.7247	11.2688	10.4651	10.4338	10.3153	11.3924	10.6674	10.9821	10.2387	10.969	10.633	10.0987	10.4262	11.0455	11.0661	11.8729	11.0817	11.3459	11.6389	11.2356	11.074	10.7424	11.7783	11.3656	11.252	11.2555	11.2494
Q99714	10.6636	10.3934	10.4125	10.5802	10.3274	10.3117	10.2313	10.2773	10.4285	10.5514	10.4506	10.1933	10.3416	10.5755	10.3174	10.3917	10.5031	10.5627	10.5029	10.3447	10.4744	10.5342	10.4898	10.3356	10.5342	10.5002	10.4646	10.5036	10.5057	10.4925
Q9NZN3	9.32696	9.59491	8.9259	9.23524	9.21254	9.0503	9.39256	9.39559	10.2771	10.0487	9.92902	10.0439	9.87595	9.81518	9.94723	10.3676	9.91294	10.5494	10.4257	9.61722	9.37909	10.2185	9.64241	9.58377	9.36131	9.62856	9.50133	10.3208	10.2934	10.3162
P61224	11.8735	12.1693	11.2008	11.786	11.272	11.1677	11.6927	11.9449	12.552	11.5359	12.1417	12.2606	11.8677	11.7051	12.2233	12.3943	11.4906	12.6287	12.6412	11.4717	11.4717	12.633	11.6944	11.5553	11.4328	11.9386	11.3633	12.4571	12.4658	12.4639
P52209	11.2526	11.4628	10.9546	11.7011	11.5924	11.691	11.3129	11.4679	11.574	10.694	11.1257	11.5329	11.0689	10.8579	11.5382	11.6079	10.6545	10.9209	11.7097	10.984	10.8792	11.4641	10.9016	10.8982	10.9153	11.0034	10.6341	11.4886	11.4807	11.4859
P42224	10.2979	11.0802	10.9673	10.2417	10.5171	10.832	10.2454	10.1496	9.98722	10.3092	9.98153	10.2779	10.1118	9.91242	10.364	10.2113	10.0139	9.67911	10.1466	11.0357	10.8533	10.3961	10.3243	10.6298	10.2815	10.5117	10.8974	9.9907	10.0004	9.94899
P37802	11.9084	12.1111	11.8893	11.7691	12.3825	12.3942	12.6843	12.6082	13.003	11.6244	11.9477	12.7126	11.9738	11.5177	12.4749	12.5991	11.1596	12.1983	13.1376	11.5343	12.3046	13.2973	12.5092	12.5887	12.6077	12.5669	12.0377	12.7233	12.7203	12.7216
P05107	11.995	12.2063	12.3173	12.1242	12.4173	11.8626	12.1135	11.938	11.3123	12.5612	12.204	11.7029	12.2637	12.1953	11.7894	11.5802	12.2814	11.6028	11.2769	12.4222	12.1758	11.7238	12.2108	12.1366	11.9135	12.1913	12.3572	11.5108	11.519	11.5176
O60610	11.67	11.463	11.2657	11.3612	11.3755	11.3699	11.5821	11.4269	11.1954	10.9744	11.1159	11.4255	11.2271	10.8478	11.254	11.3302	11.0471	11.1433	11.8506	11.2369	11.1499	11.3164	11.2169	11.1598	11.1531	11.1623	11.1155	11.293	11.2953	11.2913
P07910	11.9759	11.6585	12.2299	12.0333	11.2888	12.1754	11.893	12.016	11.8005	11.4932	11.7645	11.927	11.4085	12.1439	11.8977	11.7583	11.7645	11.8153	11.3428	11.4902	11.5598	11.1953	11.6376	11.5928	11.6716	11.5968	12.0555	11.5804	11.588	11.5879
Q9UH99	10.7468	10.5789	10.355	10.2973	10.39	10.1609	10.2529	10.1295	9.8666	10.7986	10.5561	10.2032	10.4904	10.545	10.2481	10.1203	10.7773	10.415	10.0164	10.8955	10.705	10.253	10.5534	10.5455	10.5305	10.3403	10.812	10.0684	10.0838	10.0828
P0DP23	12.5533	12.8033	12.7294	12.9354	12.4445	12.8938	12.763	12.763	12.2089	12.1033	12.2798	12.7708	12.2215	12.2875	13.0415	12.9955	12.051	12.2451	12.6715	12.032	12.4585	12.3307	12.4585	11.8894	12.339	12.1934	12.2013	12.496	12.4943	12.501
Q13418	11.5138	11.5318	10.8906	11.2215	11.49	10.8245	11.4657	11.5023	12.2473	11.2878	11.4392	12.0332	11.4813	11.2016	11.3673	12.0158	11.2254	12.2695	12.5713	11.5786	11.4483	12.3517	11.8908	11.7428	11.541	11.9208	11.5216	12.6914	12.6998	12.6976
P09493	9.99292	10.7608	9.42011	10.6443	9.94352	9.74942	10.2084	10.334	11.2634	10.7428	10.9486	10.756	10.6835	10.9164	10.756	11.0058	10.2193	10.7428	11.3318	9.96478	9.99645	11.3777	10.3787	10.1755	9.98379	10.4827	9.91396	11.1528	11.1338	11.1465
Q15907	11.9956	12.6062	11.6657	12.0343	11.7154	11.6723	11.8892	11.9336	12.3272	12.3878	12.7673	12.0105	12.4271	12.293	11.8701	12.2137	12.2713	12.2049	12.4123	12.1742	11.5183	12.4871	11.7466	11.8366	11.6787	11.941	11.8366	12.1917	12.1841	12.1868
P16284	10.8687	11.2793	10.4869	11.0885	10.5258	10.3467	10.7836	10.9326	11.2793	11.5168	11.2398	11.1974	11.0943	10.9398	11.3084	11.3939	11.0307	11.4178	11.4576	11.0186	10.648	11.5999	10.9342	10.8908	10.6835	11.2119	10.7359	11.2911	11.2868	11.2857
P00387	11.3257	11.1402	10.5074	11.2776	10.8832	10.3136	10.6628	10.6448	11.1972	11.4888	11.5375	11.2562	11.5711	11.6257	11.3683	11.5646	11.6133	12.1842	11.68	11.1098	11.1882	11.5328	11.2626	11.1621	11.1592	11.0954	11.0038	11.7612	11.7644	11.7691
P04844	10.4127	10.4169	10.1499	10.3409	10.1499	9.85138	10.1986	10.247	10.4036	10.756	10.4642	10.1395	10.3569	10.2856	10.0957	10.1292	10.5448	10.506	10.6955	10.8337	10.2142	10.6509	10.3727	10.4369	10.2142	10.4664	10.4786	10.2577	10.2654	10.2579
O14745	10.9036	11.0538	11.5195	11.1487	11.5789	11.6226	11.1013	11.3862	10.7913	10.5226	10.6971	11.1698	10.6822	10.5601	11.3056	11.197	10.5901	10.6068	11.2856	10.7473	11.5574	11.1207	11.115	10.9774	11.5574	10.9265	11.1404	10.8651	10.8851	10.877
Q9UJU6	10.6225	10.6152	10.5279	10.6225	10.5648	10.8398	10.6123	10.6776	10.4493	10.0546	10.1619	10.6592	10.1125	10.1981	10.5706	10.5454	10.0894	10.1429	10.524	10.0237	10.347	10.3899	10.2998	10.3648	10.4102	10.243	10.1683	10.6285	10.615	10.603
P11216	11.2654	11.082	10.7255	11.1669	10.9863	10.7216	10.8879	10.8636	11.1586	10.8546	11.1182	11.2046	10.8203	10.7223	11.0977	11.2691	10.7515	11.0728	11.3451	11.0481	10.8363	11.2507	10.8737	10.8541	10.867	11.0887	10.6165	11.0944	11.0936	11.0942
P23141	10.9856	11.4388	11.5229	10.8615	11.5736	10.941	12.014	11.2358	10.553	11.8525	10.7236	10.5687	11.4065	11.0224	11.4459	11.4735	11.8525	10.8123	10.7933	12.4868	11.1839	11.2472	11.469	11.6797	11.2404	10.874	11.146	11.0312	11.0246	11.032
P00338	11.4416	11.3742	11.8409	11.6654	11.7727	12.522	11.8749	12.0842	12.0948	10.7859	11.1684	12.0533	11.1558	11.0471	11.9232	11.943	10.6562	11.02	12.5499	11.2755	11.4783	11.7005	11.4484	11.5772	11.5645	11.4586	11.1465	11.9444	11.9447	11.941
P61160	10.5772	10.5725	10.4304	10.7488	10.7288	10.4665	10.6114	10.6573	10.8015	10.8923	10.8435	10.9935	10.7979	10.738	11.033	10.9724	10.8496	11.2153	11.4083	11.171	11.6532	11.2897	11.4547	11.3957	11.5143	11.2388	11.1926	11.6659	11.6704	11.6719
P26599	11.7486	11.4563	12.0862	11.5765	11.6409	12.0673	11.9073	11.8998	11.4022	11.14	11.4195	11.5815	11.2912	11.2864	11.6596	11.518	11.0311	11.518	11.0982	11.4672	11.7888	11.175	11.6963	11.7585	11.676	11.6794	11.9522	11.3392	11.3455	11.3431
P43243	11.4569	11.0643	11.1104	11.1448	10.6783	10.8623	10.8177	10.9196	10.9234	11.1767	10.9746	10.7481	11.1268	11.1683	10.6821	10.7617	11.2837	11.1841	10.709	11.1727	11.2282	10.9344	11.2357	11.2614	11.1838	11.34	11.4225	10.9066	10.9052	10.9058
Q9UQE7	11.6861	11.3502	11.3339	11.4232	11.3405	11.2728	11.1692	11.1227	10.9809	11.1766	10.906	10.8359	11.1205	11.0219	10.906	10.9487	11.3508	10.9296	10.7973	11.3565	11.0274	11.0169	11.0224	11.0714	11.0436	11.2024	11.2635	10.8256	10.807	10.8046
Q02218	11.0935	10.9705	11.0728	10.8468	11.0432	10.9746	10.8176	10.7895	10.7986	11.064	11.0201	10.7049	10.9981	10.9016	10.7049	10.6691	11.0356	10.9791	10.6571	10.8449	10.6467	10.8015	10.9791	11.0165	10.9911	10.8976	11.0635	10.695	10.6952	10.698
P51149	11.6325	11.3694	11.3005	11.7713	11.355	11.257	11.2445	11.413	11.7587	11.5807	11.7539	11.4641	11.5807	11.7625	11.5255	11.5157	11.6467	11.8288	11.8169	11.2596	11.2903	11.857	11.4013	11.3314	11.2903	11.5542	11.3172	11.7301	11.7344	11.7387
Q8TEM1	11.6039	11.2124	11.1914	11.4243	10.9594	11.0291	10.9374	10.9651	10.7957	11.2958	11.0599	10.808	11.1064	11.3498	10.7452	10.705	11.3883	11.0524	10.762	11.6577	11.1411	10.9955	11.1507	11.0785	11.1066	11.2059	11.4323	10.7824	10.7895	10.7847
P18054	11.0091	11.5425	10.3453	11.3482	10.9075	10.3146	11.1845	11.0586	11.1551	11.8308	11.7715	11.6854	11.7273	11.1676	11.3422	11.4109	11.3568	12.0129	12.1363	11.1764	10.9777	11.5144	11.5359	11.0847	11.0904	11.1546	10.8267	11.8107	11.8135	11.8077
P07686	11.3657	11.4386	11.4646	11.4196	11.3293	10.7183	11.2599	11.3986	10.9731	11.6502	11.6593	11.0476	11.4669	11.5207	11.1659	11.2041	11.6464	11.3538	10.762	11.3949	11.161	10.9394	11.2681	11.1791	11.1993	11.161	11.1864	11.0856	11.0856	11.0823
P54819	11.2754	11.4652	11.0295	11.4566	11.2217	10.927	10.9883	10.9457	10.7493	11.5604	11.1269	10.8314	11.1236	11.3822	10.8206	11.0135	11.3909	11.0828	11.2576	11.941	11.2709	11.5377	11.3785	11.5509	11.3064	11.603	11.3064	11.3186	11.321	11.3228
Q96B97	11.4106	11.2424	11.6212	11.3205	11.6927	11.6383	11.592	11.4884	10.9098	11.0242	11.0872	11.2336	11.1915	11.0292	11.5688	11.1915	11.1514	11.1658	10.4422	10.7282	11.0336	10.7817	10.9743	10.9166	11.0483	10.8809	11.1042	10.7751	10.7749	10.7762
P51608	11.4173	10.7857	11.7292	10.9386	11.0046	11.2102	11.198	11.2259	11.6375	11.6467	11.3933	11.2315	11.6242	12.25	11.1687	11.0021	11.8524	11.5721	10.59	10.9633	11.5923	10.6506	11.3233	11.1176	11.5349	11.1176	11.103	10.8846	10.8701	10.8713
P60842	12.0193	11.8449	11.7228	11.9735	12.0862	12.056	11.8647	11.8198	11.6768	11.6068	11.8757	12.0846	12.0651	11.8623	12.076	12.192	12.0182	11.886	11.7965	11.5578	11.7498	11.549	11.705	11.7696	11.7836	11.5415	11.5442	11.8461	11.8468	11.8557
P42166	11.812	11.2842	11.9401	11.3738	11.7729	11.7667	11.7596	11.7519	11.3571	11.9606	11.5566	11.3891	11.7801	11.9803	11.4996	11.2196	12.027	11.4996	10.8768	11.4934	11.8519	11.1652	11.7497	11.8223	11.89	11.7786	12.0477	11.2208	11.2261	11.2254
Q13263	10.8364	10.5281	10.9359	10.5535	10.5409	10.9486	10.8908	10.7287	10.4664	10.8592	10.7403	10.7786	10.7187	10.811	10.7948	10.5388	10.8002	10.5107	10.2438	10.2417	10.8456	10.3349	10.632	10.8039	10.9508	10.4473	10.6923	10.4311	10.4174	10.4279
P27348	9.02999	8.87073	9.32082	9.36791	9.30069	9.42056	9.04101	9.44049	9.63997	8.85404	9.13772	9.63274	9.23348	9.24687	9.67038	9.70268	8.99035	9.32832	9.75679	8.60716	9.2987	9.60388	9.37	9.27207	9.43671	9.12992	9.20544	9.52585	9.54159	9.54817
Q7KZF4	11.4892	11.4276	11.2194	11.3503	11.3055	11.408	11.3731	11.3439	11.2659	11.0305	11.3583	11.2894	11.2444	11.1641	11.2555	11.3681	11.1684	11.3264	11.4261	11.4971	11.2245	11.376	11.2592	11.3144	11.1658	11.2245	11.1993	11.1873	11.1894	11.1873
O00194	10.4244	10.6405	9.96064	10.7274	10.3022	10.0598	10.547	10.4948	11.6288	11.2391	11.1934	11.091	11.2871	10.933	10.9882	11.2331	10.9426	11.7965	11.7958	11.1868	10.7349	11.8877	11.0499	10.9392	10.7909	11.222	10.7259	11.5146	11.5155	11.5189
P24844	8.99619	9.47999	8.24616	9.40347	8.85174	8.41407	8.69982	9.09794	9.47314	9.42323	9.10703	9.14079	9.47226	9.48858	9.00345	9.22758	9.23128	9.81639	9.62124	8.22245	8.44489	9.18298	8.96313	8.54855	8.5635	8.74638	8.28829	10.0175	10.0222	10.0376
P62258	12.0872	12.1892	11.7705	12.4443	12.1772	12.5304	12.3631	12.3631	12.8522	11.9101	12.0588	12.6232	12.0662	12.1004	12.4526	12.6136	11.7348	12.5274	12.8873	11.4607	12.0782	12.3459	12.3324	12.2366	12.2644	11.9287	11.9594	12.8259	12.8221	12.8198
A0FGR8	9.86295	9.95001	9.7472	9.97431	9.45097	9.91154	9.79956	9.83372	10.109	10.1899	10.008	9.84207	9.87116	9.86471	9.66103	9.72754	10.0855	10.0339	10.0482	10.2158	9.76429	10.2767	9.90686	9.97503	9.94895	10.0536	9.7521	9.92203	9.9026	9.91725
Q95604	11.0837	11.4189	10.7938	11.0272	11.0649	10.4362	10.0153	10.115	10.3267	10.4017	10.5072	9.92026	10.6037	10.9544	9.89196	9.945	11.0589	10.2613	10.3872	10.5935	10.8602	10.6069	10.9526	10.619	10.9942	11.1207	10.9855	10.2454	10.2427	10.2595
P08865	11.166	11.03	10.9338	11.3976	11.0877	11.3157	11.0932	10.9617	10.7316	10.7082	10.8942	11.0932	11.1623	10.9127	11.1672	11.2089	10.9712	10.9651	10.724	11.3311	11.1601	10.5916	11.134	10.9112	11.1099	10.9445	10.7766	10.8494	10.8599	10.8632
P18124	11.7119	11.8607	12.038	11.7788	12.0292	12.1456	12.0292	11.8172	11.5209	11.5902	11.7698	11.8413	11.7698	11.7103	11.9498	11.7698	12.1143	11.7444	11.2996	12.0519	11.9262	11.4637	11.9407	11.9262	11.8319	12.01	12.0658	11.4045	11.4124	11.4086
P05141	12.0199	11.6342	11.5852	11.7815	11.5926	11.3833	11.4626	11.5317	11.7815	11.6808	11.7109	11.3522	11.831	11.7829	11.3497	11.3661	11.8347	11.7934	11.9117	11.6647	11.5363	11.8134	11.8346	11.8134	11.6028	12.0451	11.918	11.6357	11.6434	11.6308
Q9NQC3	10.3655	10.4197	9.7692	10.7127	10.0073	9.71712	9.80718	9.90022	10.4197	10.9638	10.8274	10.3859	10.8471	11.0166	10.5805	10.7279	10.9101	10.8936	10.9096	10.4442	10.2906	11.0184	10.3795	10.3549	10.1829	10.6041	10.1763	10.7478	10.7553	10.7581
P10909	11.0942	11.6045	10.7325	11.5155	10.917	10.7	11.3294	11.1883	12.1867	11.9942	11.6407	11.1985	11.7522	11.3757	11.3516	11.1762	11.7522	12.1548	11.3878	10.9991	10.7875	12.0109	11.3904	11.1662	10.8047	11.2785	10.5354	11.5946	11.6066	11.6004
P50395	11.1715	11.2468	11.1803	11.4728	11.5089	11.7505	11.3802	11.4341	11.5326	10.6447	10.8413	11.352	10.8334	10.7318	11.3615	11.3756	10.6739	10.8499	11.5284	11.1419	11.1205	11.3149	11.1738	11.273	11.2257	11.2536	11.0039	11.28	11.2765	11.288
P49448	11.8448	11.9465	12.2367	11.8603	12.085	11.7797	11.8289	11.9609	11.683	12.2207	12.0068	11.6462	12.2128	12.0231	11.818	11.7002	12.3764	11.9652	11.2702	11.8757	12.146	11.5761	12.1014	12.0802	12.1945	11.898	11.9879	11.6413	11.6298	11.6335
Q31612	8.57874	9.36586	9.11672	8.87765	9.53552	8.37692	8.11773	9.01332	8.82985	9.61458	8.84648	8.96258	8.73742	8.6906	8.84833	8.59676	8.64609	9.31614	9.95124	10.3007	10.0509	9.96536	9.10636	9.96115	9.07258	9.17044	9.35947	9.03594	9.0478	9.05126
Q14005	9.84023	9.60911	9.88579	9.66387	9.84568	9.97486	9.87297	9.76205	9.22451	9.48763	9.60373	10.1147	9.67696	9.76218	10.2053	10.1753	9.69688	9.64795	9.38058	9.8877	9.83961	9.55902	9.69293	9.71517	9.99922	9.75935	10.0058	9.56505	9.56783	9.53102
P68104	12.5841	12.5037	12.8527	12.6734	12.4796	13.1616	12.7914	12.8832	12.0155	11.5624	11.9126	12.6664	11.951	11.8978	12.4523	12.6817	11.8592	11.8311	11.9018	11.9276	12.7134	11.8301	12.3447	12.3675	12.849	12.1204	12.1967	12.308	12.3099	12.3152
Q5VTE0	12.5841	12.5037	12.8527	12.6734	12.4796	13.1616	12.7914	12.8832	12.0155	11.5624	11.9126	12.6664	11.951	11.8978	12.4523	12.6817	11.8592	11.8311	11.9018	11.9276	12.7134	11.8301	12.3447	12.3675	12.849	12.1204	12.1967	12.308	12.3099	12.3152
Q562R1	8.85787	8.74934	8.29877	8.44428	8.52818	8.26086	8.26586	8.42329	9.11438	8.01863	8.48929	8.56789	8.49613	8.35783	8.30416	8.82588	8.01275	8.43262	9.08404	7.86461	8.13181	9.07749	8.25962	8.25962	8.18524	8.40387	8.19052	8.72559	8.71771	8.72053
O00299	11.7188	11.7508	11.8988	11.9972	12.4111	12.1759	11.6079	12.0239	12.3975	11.1097	11.2628	12.052	11.3277	11.2247	12.038	12.1531	10.9276	11.0887	12.5338	11.3441	11.8117	12.2665	11.7974	11.7588	11.7289	11.9054	11.4501	12.1191	12.1237	12.1262
P37837	11.7255	11.6007	12.281	12.0629	12.3127	12.7137	12.5748	12.5101	11.7649	11.2615	11.7607	12.1929	11.4699	11.6374	12.4827	12.2682	11.3188	11.2447	11.4162	11.1868	11.8788	11.3311	11.7164	12.0297	12.3175	11.6133	11.4582	11.7327	11.7269	11.7353
P23528	10.9157	10.7538	11.4086	11.4497	11.4253	11.7614	11.5305	11.7939	11.7371	10.6192	11.0693	11.894	10.9072	10.8942	11.9003	11.8513	10.5992	11.3257	12.1619	10.9411	11.4781	11.7366	11.4165	11.2634	11.7072	11.1215	10.92	11.8875	11.8986	11.8958
Q6NUK1	11.0286	11.0502	11.1316	10.8518	11.2264	10.6703	10.7911	10.9252	10.903	11.3587	11.3156	10.995	11.3106	11.0328	10.8502	10.8746	11.4876	11.2155	10.8537	11.4812	11.321	11.0584	11.1817	11.1614	10.9848	11.2304	11.285	10.9328	10.9375	10.9217
P07359	12.0248	12.2317	10.7827	12.182	11.2537	10.9727	11.5846	11.5121	12.4643	11.827	11.9298	12.1042	11.6884	11.7864	12.1042	12.1299	11.7651	11.7453	12.4009	11.0904	11.0017	12.5408	11.5042	11.3437	11.1688	11.6793	10.9565	12.2938	12.3029	12.2975
Q13011	11.1142	10.8213	11.0649	11.0404	10.6157	10.6692	10.625	10.9555	10.9996	11.2465	11.1871	10.902	11.1145	11.3883	10.902	10.8904	11.1465	10.899	10.9812	10.8291	10.9966	11.0468	11.0588	11.0856	10.9406	11.105	11.0709	11.0036	11.005	10.9949
P48047	11.2232	11.2386	11.2343	10.9979	11.4005	10.9511	11.3217	11.2752	11.2079	11.7132	11.5522	11.3003	11.8018	11.4971	11.261	11.2388	11.6009	11.767	11.4126	11.7032	11.8745	11.3306	11.6903	11.6903	11.5672	11.6437	11.6804	11.4521	11.4536	11.4556
P12236	10.517	10.0904	10.0868	10.4173	10.2602	9.84964	9.89383	9.9845	10.4378	10.5966	10.4005	10.1641	10.5303	10.8257	10.518	10.1456	10.7882	10.3973	10.532	9.8517	10.2542	10.4055	10.402	10.2791	10.2358	10.6074	10.388	10.263	10.271	10.275
P00491	10.6022	10.3343	9.92432	10.2281	10.5418	10.3638	10.5418	10.5766	11.0709	10.3331	10.638	11.1697	10.2501	10.3366	10.9909	11.1918	10.2127	10.5086	11.6629	9.9523	10.3207	10.7418	10.72	10.5347	10.4566	10.303	9.9379	11.4166	11.4343	11.4371
P41218	11.4627	12.0454	11.4213	12.0187	11.2123	11.62	11.5333	11.5209	11.0947	11.8958	11.5908	11.2722	11.6483	11.493	11.2166	11.2249	11.8104	11.2345	10.9666	12.2641	11.4074	11.2712	11.4375	11.893	11.3379	11.5076	11.4928	11.3586	11.3504	11.3679
O75390	11.6415	11.8935	12.0969	11.9605	12.0241	11.6802	11.8332	11.8935	12.0488	12.4111	12.1802	11.8503	12.2986	12.0699	11.8536	11.9206	12.4111	12.1758	11.9521	12.012	11.7858	12.0307	11.9714	11.8865	11.8204	12.0047	11.8096	11.8886	11.8942	11.884
Q15233	11.0105	10.6742	10.7755	10.5349	10.4408	10.6842	10.6842	10.6456	10.6512	10.9371	10.8507	10.5394	10.6402	11.4191	10.748	10.462	10.8192	10.7109	10.345	10.9079	11.1721	10.3755	10.9894	11.054	11.0158	10.7702	11.1859	10.7401	10.7364	10.7173
P53621	11.7379	11.4975	11.2594	11.7917	11.2309	11.4336	11.3221	11.4161	11.7379	10.6145	11.0202	11.7094	10.9724	10.9632	11.6439	11.6873	10.6741	10.8925	11.8318	10.9858	11.1458	11.7066	11.2006	11.2047	11.1416	11.2254	10.9038	11.5583	11.5568	11.5491
P31939	9.66433	9.3051	9.48883	9.7304	9.74642	9.84508	9.59331	9.57122	9.40355	8.87934	9.00886	9.61947	9.01963	9.04074	9.66694	9.63004	9.0346	9.11538	9.57146	9.18932	9.39812	9.33735	9.37108	9.60691	9.81315	9.31446	9.35628	9.56479	9.55396	9.54355
P30048	12.2619	12.3981	11.9266	12.3036	12.0932	11.7433	11.9123	11.8295	11.6235	12.4366	12.0886	11.6117	12.1571	12.2227	11.7598	11.8219	12.5243	11.9532	11.6164	12.4791	12.0517	12.0741	12.1541	12.0807	11.8673	12.1623	12.1883	11.7798	11.7758	11.7782
Q9NYL9	10.8716	10.9875	10.9062	11.0087	11.1282	11.0129	11.0155	10.964	11.3697	11.6192	11.5051	11.3965	11.4583	11.2309	11.5051	11.3965	11.51	11.4583	11.2739	10.8966	11.1711	11.308	11.2403	11.2091	11.1539	11.1261	11.1711	11.3852	11.3847	11.3877
O75489	10.4167	10.0071	10.1383	10.1418	10.0678	9.88341	9.96785	9.99847	9.89896	10.0858	10.1337	9.88924	10.0276	9.84705	9.81788	9.76818	10.1817	10.16	9.99847	9.97595	10.1696	10.1111	10.2466	10.2086	10.2174	10.3435	10.2529	9.96801	9.95237	9.9555
P54920	10.6032	11.0221	10.5624	10.7657	10.6424	10.4543	10.5714	10.5689	10.7014	11.0656	11.0835	10.7855	10.9733	11.0214	10.8037	10.8973	11.0608	11.1402	11.1724	11.1526	10.8088	11.2236	10.9603	10.908	10.7596	11.0385	10.9772	10.944	10.95	10.9447
P36578	11.6654	11.3236	11.5435	11.5357	11.7108	11.5435	11.5357	11.4289	11.331	11.3041	11.5908	11.5908	11.702	11.3493	11.7477	11.4507	11.6618	11.3716	11.1217	11.197	11.5739	11.0645	11.6973	11.5166	11.5553	11.5691	11.7183	11.1478	11.1568	11.1564
P32119	12.2131	12.0272	12.4154	11.9872	12.6684	12.7118	12.6822	12.2131	11.9796	11.321	11.7367	12.2329	11.4887	11.3987	12.4514	12.1382	11.3628	11.7531	11.4624	11.5185	12.0221	11.4367	11.8368	12.1859	12.2549	11.6164	11.6053	11.6368	11.6381	11.6412
P01891	11.2507	11.4835	10.9801	11.2907	10.9305	11.1287	10.8121	10.7106	11.0282	10.9298	11.3627	11.1711	11.3989	11.2396	11.4214	10.8855	11.574	11.3055	11.0485	11.1031	11.311	11.4108	11.3162	10.7698	11.2542	11.3162	10.7978	11.0728	11.068	11.0727
P62491	11.97	12.5934	11.6618	12.0067	11.5799	11.6618	11.8334	11.8834	12.2719	12.3501	12.7319	11.9706	12.3897	12.2548	11.8295	12.1751	12.233	12.1662	12.3775	12.1376	11.4766	12.4529	11.7067	11.7974	11.6383	11.9026	11.7974	12.1534	12.1443	12.1485
A6NIZ1	11.1688	11.291	10.5678	11.0816	10.7442	10.4445	11.0385	11.2861	12.0386	11.1168	11.6262	11.7252	11.3655	11.0472	11.6776	11.8048	10.9619	12.1476	12.2282	10.8833	11.1946	12.1332	11.3525	11.178	11.0847	11.5706	10.9959	12.0577	12.0659	12.0647
P45880	11.8589	11.6777	11.6777	11.6234	11.4019	11.4346	11.5758	11.6462	11.9887	11.7152	11.6835	11.5278	11.5486	12.1981	11.4467	11.4641	11.7292	11.8269	11.9023	11.7347	11.4163	11.8395	11.4807	11.5858	11.3937	11.5791	11.7077	11.8011	11.801	11.7787
P49368	10.6954	10.4491	10.2795	10.5026	10.4185	10.4653	10.4111	10.3622	10.3791	9.89185	10.0851	10.2758	9.96512	9.92817	10.2085	10.2165	9.9307	10.06	10.3332	10.1193	10.3799	10.36	10.2274	10.3162	10.3429	10.1014	10.1366	10.3498	10.3408	10.3427
P07948	10.9684	11.5084	10.9475	10.896	11.3956	10.8132	11.1803	10.9475	11.1025	11.254	11.0668	10.8711	11.1007	10.8569	10.7961	11.0783	11.254	11.06	11.201	11.3442	10.7545	11.2758	10.9789	11.0909	10.7567	11.1333	10.9196	11.1144	11.1063	11.1261
P51991	10.072	9.88697	11.0546	10.3671	10.2298	10.7089	10.3715	10.6254	10.3414	10.3297	10.3849	10.2898	10.4253	10.6006	10.2955	10.0735	10.5297	10.4903	9.60585	9.82167	10.2316	9.48957	10.2535	10.1622	10.2476	10.2031	10.6722	9.9921	9.97583	9.98215
P62937	11.7305	11.9348	12.5512	11.7676	12.7495	12.9787	12.8011	12.7381	11.9218	11.3449	11.6583	12.8136	11.5685	11.585	12.8623	12.734	11.1404	11.5208	12.5099	11.3262	12.3852	12.4063	12.1503	12.2771	12.7507	12.0867	11.7551	12.2927	12.2932	12.3073
Q15404	11.3873	11.5359	10.6725	11.256	11.256	10.731	11.3433	11.0574	12.451	11.4111	11.4342	12.1985	11.6295	11.2198	11.3237	12.1608	10.9953	12.3684	12.687	11.1902	11.2901	12.3991	11.6739	11.4171	11.2992	11.8687	11.2381	12.4362	12.4402	12.4401
P38159	12.6046	11.9512	12.5904	12.1376	11.7806	12.3363	11.9722	12.2107	11.8119	11.9202	11.9576	11.7735	12.1652	12.7305	11.8788	11.7266	12.4634	11.9715	11.1691	11.3422	11.8793	11.2068	11.8187	11.7684	11.859	12.0455	12.3136	11.6665	11.6731	11.6718
O75475	12.1272	11.5937	12.2563	11.7048	11.6422	12.0932	12.0831	12.1142	12.0572	12.2628	11.7584	11.7953	12.0512	12.4736	11.9865	11.7072	12.4272	11.9137	11.2677	11.5908	11.8576	11.2866	11.8151	11.802	12.0348	11.8185	11.9062	11.4757	11.4853	11.4778
P09960	10.3847	10.52	10.498	10.6541	11.1221	10.8178	10.8257	10.7369	10.1647	9.93765	9.95812	10.5386	9.96049	10.1448	10.5697	10.7114	9.94337	9.94529	10.0734	10.6236	10.431	10.1771	9.93476	10.3204	10.5408	10.2352	10.1184	10.234	10.2572	10.2464
P61006	10.7922	10.7252	10.4913	10.6182	10.5741	10.3386	10.5042	10.5778	10.9844	10.4898	11.0076	10.71	10.923	10.6568	10.6915	10.6963	10.8112	11.0632	11.1507	10.7375	10.5791	11.0699	10.6938	10.6731	10.4976	10.8204	10.675	10.9304	10.9348	10.9351
Q16181	11.1279	11.0405	10.9651	11.1158	10.8861	11.1708	11.3219	11.1963	11.3137	10.9905	11.2183	11.3586	10.9374	10.879	11.3413	11.2532	10.7796	11.1724	11.2747	10.3769	10.9388	11.1272	10.9839	10.9319	10.981	10.8441	10.689	11.1369	11.1417	11.1391
P14314	11.6398	12.1791	11.9841	12.0569	12.1207	11.9441	11.9631	11.8495	11.7152	12.0915	11.7873	11.5109	11.7548	11.6117	11.6725	11.5967	11.7437	11.5258	11.6654	12.293	11.8434	11.8063	11.8949	11.859	11.812	11.8063	11.9588	11.7242	11.7287	11.7185
P09622	11.9331	11.8028	11.2819	11.6314	11.4373	11.2551	11.2768	11.291	11.4758	11.9331	11.7151	11.3985	11.8877	11.8877	11.58	11.4763	12.0606	11.6569	11.3994	11.859	11.483	11.5244	11.6161	11.5997	11.4951	11.651	11.585	11.4953	11.5005	11.5025
P22695	11.4688	11.5053	11.2984	11.3103	11.0608	10.9659	11.2813	11.1692	10.868	11.5824	11.3145	11.0509	11.4732	11.4442	10.9743	11.0061	11.5626	11.3636	11.2418	11.7183	11.2234	11.2613	11.396	11.4818	11.2523	11.487	11.5728	11.1877	11.1873	11.1805
P36957	11.0944	10.7842	10.9095	10.709	11.1329	10.6373	10.8736	10.8421	10.5769	10.9306	10.62	10.3121	10.6814	10.8325	10.3798	10.3243	10.822	11.0007	10.7252	11.3987	11.1551	11.0712	11.252	11.2285	11.252	11.3345	11.265	10.8839	10.8788	10.8681
H3BNX3	11.5566	11.4813	11.8384	11.3096	11.7942	11.365	11.4228	11.5012	11.3253	11.843	11.7684	11.3257	11.7824	11.5751	11.4402	11.3642	11.9061	11.5828	11.2755	11.7679	11.5184	11.413	11.6073	11.6073	11.4322	11.5014	11.5631	11.3692	11.367	11.3682
P29350	11.2013	11.6081	11.3323	11.4124	11.7053	11.5028	11.53	11.423	11.1493	10.666	10.7641	11.3187	10.8396	10.666	11.2897	11.3038	10.7424	10.8436	11.1884	10.8128	11.267	11.1969	11.048	11.2097	11.2833	11.2005	10.9614	11.1048	11.102	11.1072
Q04917	10.5578	10.9602	10.25	10.7441	10.5857	10.2755	10.5125	10.5301	11.3339	10.5524	10.8184	10.9666	10.7466	10.4231	10.7374	10.9466	10.518	10.8745	11.2498	10.1695	10.4365	11.0474	10.5597	10.4586	10.2517	10.4044	10.1628	11.2166	11.2128	11.2145
Q12913	9.95028	10.4142	9.59738	10.1474	9.93859	9.66284	9.93859	9.81261	10.2848	10.4589	10.3346	9.93172	10.2761	10.0703	10.0678	9.69282	10.1238	10.3815	10.4241	10.6993	9.85796	10.5876	10.1035	10.0608	9.89244	10.2616	9.97108	10.2293	10.218	10.2082
Q9HDC9	11.7865	11.8255	12.0831	11.6798	12.1253	11.5158	11.4376	11.8067	11.4963	11.9399	11.9308	11.5325	11.9003	12.0773	11.4494	11.4006	11.9644	11.9555	11.3343	12.2815	11.8645	11.7155	11.9316	11.4882	11.8514	11.7155	11.9038	11.4831	11.4869	11.4925
P51148	11.2218	11.361	10.9052	11.3207	10.5464	10.9538	10.7725	10.9636	11.388	11.0881	11.1797	10.8859	10.9922	11.4439	10.9742	10.9905	11.1309	11.2873	11.5032	10.8022	10.7418	11.2222	10.9206	10.9455	10.8116	10.9716	10.9622	11.2525	11.2576	11.2506
P04179	11.7295	11.2764	10.8788	12.2916	11.0975	10.73	10.7454	11.0559	11.8166	11.9723	11.7939	11.4243	12.0658	11.8728	11.9454	11.778	12.0658	12.3794	12.2739	10.6748	11.2735	12.196	11.6011	11.3271	11.2497	11.7519	11.0991	12.0082	12.0071	12.003
Q15029	10.1149	10.1992	10.1353	10.2702	10.1324	9.97501	9.93495	9.99285	10.0705	10.1007	9.97593	9.93412	10.064	10.2252	9.97593	9.94539	10.4618	10.0754	9.801	9.9881	10.2465	9.801	10.1496	10.1321	10.2601	10.1099	10.3031	9.96605	9.95549	9.95706
P20671	7.21863	5.95819	8.37283	5.90823	8.84505	6.99452	7.90103	8.01377	6.95539	8.99329	8.60386	7.60889	9.66081	7.95915	7.77549	7.35306	9.77117	7.95085	7.55487	8.76229	10.0803	7.81964	8.79046	8.96077	9.35266	9.8203	9.04483	7.86787	7.88342	7.87633
Q9Y277	10.7094	11.2131	10.4805	11.0539	10.4805	10.3948	10.8229	10.7512	11.538	11.7694	11.3404	11.1727	11.3337	11.6256	11.3282	11.1675	11.3445	11.8383	11.87	11.5958	10.6974	11.8666	11.1692	11.199	10.9855	11.1305	11.1927	11.7082	11.709	11.7124
Q16698	11.37	11.3082	11.4779	11.3153	11.665	11.2242	11.2755	11.4105	11.4945	11.7697	11.8285	11.543	11.9396	11.6837	11.6486	11.5354	12.0352	11.6837	11.2222	11.4541	11.6248	11.4673	11.5752	11.5487	11.5322	11.4879	11.564	11.5243	11.5203	11.5218
Q9NTJ5	10.9697	11.2798	10.7574	11.1089	10.9322	10.5262	10.9322	11.1564	10.9608	11.5147	11.6617	11.218	11.6009	11.3563	11.14	11.2134	11.5716	11.6804	11.6535	11.4019	11.0934	11.658	11.2456	11.1821	11.0934	11.3	11.0958	11.3606	11.3638	11.3618
P04908	10.041	9.28511	10.2562	9.90874	10.6569	9.16863	9.5207	9.97452	9.91286	9.92676	10.6157	10.0889	11.361	10.7117	10.0718	9.76232	10.8181	10.4063	10.1496	9.13269	10.8262	9.56918	10.6797	10.0923	10.6994	10.8171	10.2908	10.4398	10.4441	10.4357
Q7L7L0	10.041	9.28511	10.2562	9.90874	10.6569	9.16863	9.5207	9.97452	9.91286	9.92676	10.6157	10.0889	11.361	10.7117	10.0718	9.76232	10.8181	10.4063	10.1496	9.13269	10.8262	9.56918	10.6797	10.0923	10.6994	10.8171	10.2908	10.4398	10.4441	10.4357
Q07065	10.323	11.0915	10.0651	10.4572	10.1927	10.3345	10.3392	10.2485	9.64377	10.6737	10.1531	9.7326	10.4677	10.0905	9.73893	9.82663	10.5458	9.84928	10.2754	11.4134	10.1205	10.6058	10.3179	10.3154	10.11	10.63	10.6469	9.94756	9.95352	9.94101
Q13561	9.98931	9.95589	9.85928	9.81734	9.88011	9.95589	9.99277	10.0274	10.1473	10.022	9.97681	9.8366	9.86764	9.6595	9.93693	9.88146	9.83028	9.99029	9.9212	9.9615	10.0422	10.2298	10.0607	10.0053	9.94559	10.1255	9.93816	9.99854	9.9875	9.98776
Q99439	11.6482	11.2468	11.6178	11.0605	11.3313	11.6654	11.3469	11.4689	11.194	11.0263	11.2727	11.7992	11.1541	11.0553	11.2585	11.7233	10.9349	10.9169	11.6565	11.1252	11.1195	11.7694	11.0834	11.2909	11.4889	11.36	11.1128	11.5724	11.563	11.5615
O00429	9.50465	9.49213	8.69971	9.2156	8.97923	8.69437	9.01184	9.01184	9.59081	9.81568	9.54314	9.52169	9.61615	9.77111	9.43762	9.76135	9.66743	9.97309	10.4232	9.58143	9.54	10.1462	9.65218	9.51255	9.3858	9.71488	9.49932	10.0695	10.0622	10.066
Q9ULV4	10.8713	10.5861	10.0021	10.7243	10.6033	10.0924	10.1779	10.3807	11.215	10.9936	11.1474	11.229	10.9936	10.9048	10.7102	11.1772	10.7887	11.136	11.5249	10.7453	10.6151	11.4858	10.8453	10.6599	10.5382	11.0494	10.4862	11.3365	11.3261	11.3377
Q14240	8.33009	8.30419	8.31488	8.52373	7.95511	8.45728	8.34742	8.27358	8.11531	8.15913	7.86194	8.24507	8.31984	8.09954	8.17897	8.13542	8.16953	8.12784	7.88532	7.84004	8.02043	7.69859	8.09442	8.13441	8.24171	7.96354	7.99455	7.9618	7.95233	7.94871
O95831	11.5256	11.431	11.4404	11.4604	11.4128	11.2696	11.2696	11.2425	11.2176	11.5402	11.3926	11.1351	11.5081	11.3926	11.1643	11.205	11.616	11.4369	11.12	10.6761	11.0325	11.0921	11.0615	11.0512	11.0476	11.0512	11.0325	11.164	11.1693	11.151
P23396	11.6993	11.7688	12.1054	11.8121	11.9625	12.3869	12.2313	11.9625	11.3617	11.2337	11.5607	11.8514	11.6118	11.3664	11.8887	11.6928	11.7773	11.2968	10.8453	11.5832	11.6384	11.0051	11.6889	11.5608	11.592	11.5067	11.6478	11.1846	11.1755	11.1859
O75368	10.8846	11.143	11.1478	11.2136	11.6803	11.8334	11.4245	11.6183	11.1985	10.4761	10.6944	11.4093	10.6275	10.6151	11.4093	11.4655	10.3187	10.3842	11.201	10.5093	10.8093	11.2527	10.9087	11.0308	11.2289	10.8247	10.5755	11.1704	11.1607	11.1609
Q14141	10.3799	10.6413	10.5808	10.5875	10.6911	10.8922	10.8735	10.7283	10.9778	10.4482	10.3388	10.4548	10.2263	10.1388	10.4538	10.2986	9.88702	10.6169	10.7789	10.3798	10.6477	10.5534	10.6872	10.7617	10.7672	10.391	10.6085	10.8453	10.8396	10.8239
P61106	11.3897	11.4683	11.0036	11.3363	10.6994	10.8955	11.0329	11.0824	11.4813	11.7119	11.6201	11.114	11.4199	11.6073	11.1898	11.3858	11.4562	11.4343	11.585	11.3248	10.922	11.5623	11.1577	11.1224	10.9738	11.2403	11.0478	11.5022	11.5019	11.4996
Q86VP6	10.7359	10.5067	10.3311	10.5398	10.3311	10.5824	10.3156	10.3385	10.2581	9.87632	10.1908	10.2457	9.95517	10.1689	10.3933	10.1689	9.87632	10.1358	10.1118	9.46693	9.70891	9.89704	9.66137	9.65105	9.81926	9.69162	9.61346	10.0735	10.0869	10.0461
Q96AE4	11.8084	11.8379	12.0506	11.7935	11.7642	12.0884	12.0277	11.8668	11.0839	11.0713	11.5449	11.6966	11.4565	11.5449	12.0569	11.7488	11.4634	11.3304	10.8312	11.764	11.7398	11.093	11.6	11.585	11.6389	11.5509	11.9094	11.0795	11.08	11.0794
P52597	9.83072	9.4036	9.91568	9.44992	9.83381	9.84403	9.86392	9.81915	9.36668	9.72591	10.045	9.86154	10.0137	9.84038	9.97687	9.83346	10.198	10.1143	9.67264	9.42282	10.078	9.50469	9.9116	9.89247	10.0086	9.84658	10.0825	9.87169	9.87965	9.86616
P48643	11.2225	10.9632	11.124	11.0168	11.3012	11.4578	11.347	11.2467	11.3276	10.8414	10.9376	11.3867	10.9496	10.7353	11.2831	11.2956	10.8157	11.1379	11.3591	10.6809	11.0986	11.0342	11.0304	11.0057	11.0567	10.9203	10.8153	11.1599	11.1501	11.15
Q58FF8	9.4333	9.48802	10.0142	9.54401	10.112	9.96206	9.92949	9.90592	9.8153	8.95738	9.25323	9.82907	9.40017	9.03047	9.54332	9.78548	9.10889	9.22524	10.0167	9.3174	10.0786	9.5411	9.75075	9.76327	9.94561	9.87552	9.76049	9.509	9.52979	9.53259
P01009	11.0123	10.9974	11.2605	10.6253	10.8012	10.3745	10.4884	10.8631	10.7179	11.1321	11.3244	10.5919	11.1756	10.9916	10.4335	10.8909	11.3394	11.0182	11.1557	11.9513	10.8467	10.9955	11.1581	10.9214	11.0155	11.0256	11.3618	10.8683	10.8641	10.8802
P55795	7.78939	7.53314	7.49839	7.49029	7.87419	7.63546	7.57977	7.43341	7.8049	8.004	7.79076	7.44099	7.71875	7.7568	7.65072	7.71875	8.07541	7.9196	7.59133	8.07799	8.12381	7.71882	8.02883	8.06914	8.07245	7.95366	8.23454	7.81262	7.803	7.79071
Q63HN8	8.51722	8.25185	7.67494	8.12373	7.72225	7.91099	7.68141	7.65285	7.30925	7.18349	7.18349	7.18349	7.96129	8.56965	7.18349	7.44469	7.96129	7.44469	7.45595	8.55084	8.11265	7.67509	8.02378	8.01753	7.99377	7.99714	8.51884	7.48745	7.47519	7.41374
Q14764	9.12161	9.5964	9.57804	9.42266	9.60052	9.7459	9.67481	9.49834	9.40538	9.31906	9.34789	9.42824	9.12507	9.32759	9.51948	9.48408	9.39377	9.35981	9.36831	9.62134	9.5178	9.49822	9.4088	9.48899	9.24903	9.58443	9.50201	9.37406	9.38172	9.348
Q9Y6C2	9.89028	10.0149	9.23385	9.74527	9.46369	9.43727	9.70885	9.49923	10.1656	10.0871	9.99663	9.74187	9.9922	9.80769	9.897	9.97541	9.99663	10.1316	10.2923	10.1994	9.80698	10.4698	9.87488	9.72606	9.68041	10.0652	9.79767	9.92873	9.951	9.95409
P30740	10.5088	10.4601	10.5773	10.7026	11.0558	10.2064	10.6298	10.8196	11.2164	10.5847	10.8647	11.246	10.6709	10.5233	10.8467	11.275	10.288	10.623	11.3518	10.3263	10.6297	10.971	10.729	10.6427	10.597	10.6838	10.3742	11.2217	11.2218	11.2133
Q13151	11.2868	10.3365	10.9282	10.8696	10.3139	10.6609	10.4963	10.6026	10.1	9.61357	10.1438	10.5506	10.1068	10.5471	10.5196	10.5427	10.3005	10.1489	9.5221	9.54933	10.348	9.7255	10.3214	10.2245	10.3879	10.2514	10.6388	10.0299	10.0541	10.0516
P40925	11.206	11.2259	11.6392	11.3314	11.9344	11.8369	11.7761	11.6254	11.0454	10.7634	10.8807	11.7599	10.9093	10.9371	11.8331	11.7664	10.8324	10.7447	11.0682	10.8077	11.3554	10.9271	11.1673	11.5003	11.7156	11.0715	10.9271	11.2357	11.2339	11.2355
P14866	10.8214	10.6943	11.192	10.682	10.9069	11.1793	11.1456	11.0067	10.8002	10.8036	10.9138	10.9925	10.8346	10.9182	10.957	10.8409	10.8612	11.7253	10.5662	11.046	11.424	10.7356	11.2142	11.3093	11.3478	10.955	11.3567	11.057	11.0633	11.0578
P00505	10.8751	10.5632	11.1098	10.7879	10.914	11.0355	10.9423	11.026	11.2468	11.4234	11.1806	10.8668	11.3157	11.1305	10.8526	10.8747	11.3157	11.1659	10.5548	10.8264	10.9847	10.7902	10.977	11.0858	11.1801	10.7612	10.977	11.0311	11.0237	11.0312
P53396	10.6532	11.0015	10.9623	10.8486	10.7997	10.9947	10.9132	10.9067	10.9173	10.3876	10.5403	10.7639	10.3735	10.385	10.5776	10.7759	10.3334	10.6541	10.9832	10.6635	10.9616	10.8182	10.8151	10.8448	10.8984	10.8252	10.9253	10.8906	10.8951	10.8812
P24752	10.2827	10.022	10.5863	10.0975	10.6693	10.366	10.2466	10.2402	10.0882	10.811	10.4815	10.0123	10.601	10.5027	10.2346	10.0466	10.6934	10.4686	10.0404	10.982	10.7095	10.3822	10.6732	10.7788	10.5836	10.7032	10.7653	10.1014	10.0859	10.0933
Q32P51	11.4083	11.2671	11.7965	11.4827	10.9731	12.0042	11.6067	11.6932	11.2349	11.0332	11.4185	11.629	11.1485	11.6414	11.6573	11.6896	11.1678	11.6573	10.6931	10.6191	11.1286	10.4348	11.2165	11.1344	11.071	10.9704	11.6025	11.3135	11.2928	11.3007
Q9NY65	8.88155	9.24459	8.37293	8.9846	8.8526	8.49015	8.89921	8.94752	9.83313	9.75231	9.25202	9.42101	9.58075	9.06556	9.24454	9.5441	9.31425	9.96898	9.80833	8.54999	8.40145	9.52215	8.81021	8.53959	8.36568	8.71999	8.40636	9.81869	9.81431	9.80028
Q96KP4	9.98325	10.4792	10.3251	10.5249	10.5934	10.3988	10.3282	10.44	9.93268	9.56834	9.75512	10.4753	9.83973	9.80718	10.404	10.6023	9.65968	9.90294	10.3242	10.1077	10.5	10.1743	10.3792	10.5518	10.7055	10.3909	10.1743	10.3203	10.315	10.308
P01893	9.529	9.6979	9.5366	9.34219	9.58144	8.95611	8.8051	9.20779	8.75025	8.65329	8.54582	8.59935	8.75089	9.4788	8.77492	8.49097	9.00328	9.55249	9.61685	9.99476	10.2672	9.45921	9.05293	10.3345	8.8705	9.06016	9.57068	9.26702	9.23955	9.26228
P29144	10.5262	10.3416	9.81964	10.3222	10.0489	10.0079	10.1353	9.89156	10.4285	10.1557	10.0837	10.1284	10.0755	9.9314	10.2064	10.3457	10.1927	10.2725	10.3671	9.55371	9.55371	10.1648	9.74291	9.57958	9.57679	9.74764	9.55371	10.212	10.2327	10.2212
P26641	10.9436	10.6947	10.6121	10.8133	10.9343	10.9343	10.8133	10.7618	10.671	10.4227	10.6139	10.6927	10.6705	10.2462	10.6856	10.7244	10.6748	10.5373	10.4266	10.1256	10.5186	9.98923	10.4001	10.4365	10.4701	10.1303	10.2783	10.558	10.5611	10.561
Q15942	10.7528	11.0658	10.2519	10.6217	10.3949	10.6844	10.8788	10.9158	11.5814	10.6352	11.0212	11.7918	10.9904	10.7773	10.9941	11.426	10.341	10.7312	11.8246	10.5739	10.9234	11.7868	11.0407	10.984	10.9781	11.0237	10.6694	11.5101	11.5152	11.5155
Q92619	10.5659	10.5196	10.4401	10.6146	10.3548	10.7172	10.5598	10.4956	10.552	10.3744	10.3622	10.6943	10.3547	10.3665	10.586	10.6175	10.3444	10.5497	10.7496	10.2674	10.5256	10.5724	10.4547	10.5443	10.6717	10.5369	10.5855	10.453	10.4673	10.4693
P50453	10.9439	10.8888	10.7074	10.5827	10.3815	10.4983	10.7773	10.4775	10.1079	11.2337	10.5514	10.6988	11.0293	10.0295	10.5598	10.5961	10.9593	10.3465	10.369	10.2373	10.3431	10.2972	10.1938	10.4361	10.6234	9.96503	10.2876	10.2469	10.2494	10.2355
P11413	11.1291	11.6539	11.2815	11.5044	11.6917	11.451	11.3363	11.4838	11.5623	10.751	11.0997	11.7417	11.0452	10.997	11.6137	11.7599	10.7839	11.2663	12.0088	11.1093	11.2753	11.6772	11.2753	11.2002	11.341	11.1017	11.0368	11.7279	11.7305	11.7273
P31930	9.75069	9.79841	9.468	9.70678	9.80591	9.39921	9.64223	9.49068	9.56982	10.2866	9.99401	9.65805	9.95561	10.1928	9.7307	9.66977	10.1096	10.0242	9.93093	10.5864	10.3959	10.2695	10.3399	10.3591	10.3267	10.2893	10.4159	10.0733	10.0712	10.0643
Q92928	9.26089	9.1085	8.98475	9.14127	8.36526	8.73874	8.89703	9.27857	9.51357	9.32355	9.70551	9.35564	9.1749	9.70551	9.3765	9.52032	8.85412	9.30538	9.69731	8.95167	9.68035	9.07927	9.49708	9.35156	9.5022	9.09995	9.07927	9.78838	9.82164	9.8196
Q14568	11.5768	11.7087	11.7005	11.5694	11.6088	11.7005	11.6875	11.5768	11.1849	10.7204	10.9801	11.4956	11.0782	10.914	11.3921	11.5432	10.9216	10.9216	11.3433	11.1378	11.7067	11.1099	11.3636	11.2959	11.5688	11.3542	11.3155	11.1461	11.1404	11.1432
O00151	9.95939	9.9193	9.66835	9.83261	9.63639	9.95103	10.4278	10.3472	11.433	10.4927	10.8742	11.7557	10.7857	10.761	11.1097	11.6879	10.2827	10.8984	11.6614	9.93878	10.342	11.3739	10.4588	10.0904	10.285	10.8329	9.96141	11.3698	11.3672	11.3682
P20073	10.7696	10.7618	10.3078	10.9023	10.3668	10.4334	10.5643	10.4473	10.1387	10.3807	10.4788	10.3316	10.4825	10.5424	10.2614	10.3364	10.4364	10.31	10.4371	10.5166	10.1238	10.7627	10.349	10.4001	10.3146	10.4979	10.2583	10.4628	10.4448	10.445
Q02539	12.9178	12.8345	12.7003	12.0678	11.9788	11.8308	12.2494	12.4675	12.8633	12.8117	13.0847	12.2088	12.7373	13.8916	12.1503	12.0572	12.8276	12.2237	11.6359	12.9126	12.756	11.872	12.3712	12.394	12.5477	12.6545	12.6675	11.9844	11.9855	11.9871
P06737	7.73426	8.22399	7.538	8.15528	8.02109	7.84761	7.80953	7.84761	8.62981	8.37838	8.44866	8.71085	8.31599	8.0549	8.54316	8.64443	8.36169	8.73764	9.05971	8.40765	7.96111	8.80228	8.20827	8.11783	8.00699	8.3741	7.91113	8.66146	8.64459	8.65648
P11215	10.2962	10.6429	10.0229	10.5808	10.0782	10.0433	10.3393	10.3037	9.79082	10.9293	10.7053	10.2547	10.6721	10.8988	10.2643	10.1836	10.8239	10.3302	9.88643	11.0812	9.86545	10.2176	10.1633	10.3357	10.1827	10.235	10.1385	10.079	10.0846	10.089
Q15019	10.2426	10.3552	10.1989	10.0761	10.2896	10.2896	10.3129	10.1495	10.5865	10.4448	10.3648	10.3224	10.3332	10.1688	10.5034	10.4159	10.1791	10.576	10.5606	10.2632	10.3024	10.5648	10.3447	10.2228	10.2753	10.2722	10.2159	10.412	10.4258	10.4247
Q02878	11.3822	10.911	11.1401	11.0284	11.2407	11.0932	11.158	10.9165	10.9041	11.0473	11.1572	11.0213	11.3934	11.2306	11.2486	10.9323	11.5064	10.9246	10.5453	11.2753	11.1866	10.7141	11.1644	11.1177	11.1289	11.1535	11.2873	10.6031	10.6154	10.6112
Q9BZZ5	10.954	10.851	11.054	10.7659	11.0064	10.954	10.8232	10.9002	10.4087	10.4491	10.5208	10.4541	10.4914	10.64	10.6983	10.5111	10.7087	10.4754	10.2884	10.7751	10.8345	10.5274	10.7358	10.7927	10.8701	10.8164	10.9511	10.3717	10.3704	10.3632
P02775	11.6146	12.1176	10.7964	12.331	10.9868	10.846	11.5597	11.4018	12.6957	12.2964	12.4401	12.0037	12.4505	13.1316	11.8615	12.2513	11.7392	13.1559	12.2184	10.4078	11.3831	11.564	11.627	11.4347	11.0775	11.6736	10.1887	12.0687	12.0719	12.0695
Q00325	12.1326	11.6752	11.7114	12.0039	11.7616	11.4503	11.6379	11.7045	11.9715	12.2445	12.0959	11.9135	12.2056	12.3974	11.9667	11.8484	12.4437	12.3361	12.2309	12.1585	11.9233	12.0762	12.1321	12.085	11.9118	12.1856	12.0586	12.1296	12.1352	12.1348
P31948	10.8616	11.2878	11.0907	10.8827	11.0965	11.4865	11.4484	11.1945	11.0028	10.923	11.1193	11.5466	11.2005	10.9966	11.5952	11.5557	11.0131	11.1978	11.0709	10.7117	11.2006	10.8372	11.0378	11.0307	11.2057	10.7445	10.8955	11.2162	11.2211	11.2132
Q14766	10.0949	10.2623	9.55653	10.4429	9.60219	9.50601	10.0036	9.97454	10.7584	10.4892	10.4948	10.1059	10.4152	10.4948	10.4152	10.4048	10.1102	10.8092	10.377	9.55667	9.70462	10.6027	9.93035	9.8512	9.68467	9.9234	9.34496	10.4421	10.473	10.4686
Q9UL46	10.139	10.2486	10.3188	10.1491	10.0802	10.4857	9.97676	10.0733	9.43164	9.18421	9.23771	9.67046	9.17364	9.3743	9.70594	9.90994	9.52622	9.41808	9.44633	9.73224	10.0089	9.61701	9.73639	10.02	9.93053	9.71815	10.0309	9.4971	9.50162	9.45854
Q07021	10.6884	10.0982	10.9688	10.6514	10.8506	10.4876	10.5444	10.6662	10.8047	11.2415	11.0419	10.6683	11.101	11.2366	10.6116	10.6497	11.282	11.078	10.6599	10.6564	10.5677	10.7271	10.9138	10.853	10.8217	10.7783	11.0696	10.6812	10.6855	10.6889
P26368	10.1372	9.96031	10.7507	10.1372	10.2978	10.6258	10.4047	10.4439	10.2236	10.7043	10.566	10.2417	10.4852	10.3374	10.566	10.1871	10.7789	10.588	10.0741	10.2638	10.6799	10.0892	10.6616	10.65	10.7172	10.6705	11.0428	10.2078	10.2159	10.2061
O60313	10.0973	10.0533	10.2288	10.1867	10.1806	9.98827	10.0533	10.0727	10.1302	10.4026	10.2704	10.1146	10.3118	10.2676	10.1346	10.0385	10.4274	10.2704	10.0237	10.2515	10.1204	10.3018	10.1841	10.2192	10.1958	10.3356	10.1958	10.0729	10.0533	10.0651
Q14344	10.6598	11.0028	10.9058	10.8311	11.0942	10.7757	10.7564	10.8716	11.1271	11.3913	11.1236	11.0013	11.2526	11.0779	10.9632	10.8716	11.3069	10.7728	11.1174	11.3222	10.6363	11.206	10.8028	10.8085	10.6926	10.9469	10.7459	10.8987	10.887	10.9106
P36776	10.3533	10.1939	10.1001	10.1706	10.2373	10.009	10.053	9.97179	9.91568	10.3693	10.213	9.95485	10.223	10.0044	9.92947	9.94721	10.3781	10.2008	10.0528	10.4591	10.163	10.1533	10.1472	10.0993	10.2196	10.351	10.2266	9.86313	9.85641	9.84345
O15144	11.4378	11.8199	11.6878	11.8581	11.6954	11.8959	11.8069	11.955	11.8362	11.195	11.3871	11.5958	11.1809	11.4334	11.4717	11.4915	11.0336	11.5589	11.8428	11.3799	11.6405	11.6485	11.666	11.6094	11.7167	11.4096	11.351	12.0223	12.0235	12.0201
Q9NRW1	10.6567	10.7291	9.92946	10.6425	10.3799	10.0009	10.4926	10.3435	11.3625	11.0588	10.965	10.4225	10.9138	11.0156	10.2682	10.8765	10.5502	11.2422	11.5884	10.5231	10.293	11.2908	10.673	10.6654	10.4843	10.6974	10.3067	11.3284	11.3404	11.3417
P61604	11.7723	11.3075	12.0116	11.6793	11.7391	11.8529	11.8325	11.8614	12.0485	12.3349	12.2048	11.9689	12.5173	12.422	12.1629	11.8644	12.3066	12.0622	11.7127	12.3571	12.3786	11.8406	12.2211	12.2642	12.2897	12.4177	12.3723	11.8251	11.8253	11.8244
P51572	11.2011	11.2087	10.9126	11.2319	10.5767	10.7314	10.9321	10.96	11.0668	11.3338	11.1208	10.8624	11.1208	11.3267	10.8565	10.9332	11.133	11.2787	11.1865	11.6599	11.4239	11.3137	11.3331	11.3375	11.2751	11.3448	11.2888	11.3142	11.3222	11.3164
P18669	10.1499	10.4365	10.3827	10.4609	10.9	10.6629	10.5079	10.5373	9.79892	9.72823	9.74835	10.6542	9.81648	9.94374	10.6872	10.7192	9.64629	9.62754	10.3978	10.023	10.6841	10.0599	10.3435	10.7171	10.8922	10.1711	10.2553	10.5305	10.5226	10.5299
O00567	9.68556	9.40562	10.0278	9.6221	9.77132	9.70994	9.79733	9.69379	9.77132	9.66719	9.66519	9.45736	9.65962	9.88653	9.46839	9.43258	9.94543	9.66519	9.43402	9.6659	9.83473	9.58866	9.85275	9.7612	9.92608	9.91072	9.97151	9.45265	9.42636	9.4394
P07339	10.3045	9.99681	10.6994	10.19	10.6711	10.1728	10.2342	10.6711	10.2132	11.1812	11.1126	10.6711	10.9924	10.8957	10.6051	10.4522	11.0528	10.8957	10.4232	11.3171	10.8545	10.4493	10.9557	10.8943	10.8189	10.7694	11.0121	10.704	10.6843	10.7106
A0A1B0GU03	10.3045	9.99681	10.6994	10.19	10.6711	10.1728	10.2342	10.6711	10.2132	11.1812	11.1126	10.6711	10.9924	10.8957	10.6051	10.4522	11.0528	10.8957	10.4232	11.3171	10.8545	10.4493	10.9557	10.8943	10.8189	10.7694	11.0121	10.704	10.6843	10.7106
P27695	10.9971	10.7572	10.9576	11.1264	10.4607	10.9897	11.0954	10.9318	10.3396	10.2071	10.1683	10.8703	10.0778	10.2677	10.8609	10.6669	10.171	10.4062	10.0011	10.6463	10.5959	10.2463	10.5097	10.6957	10.9019	10.335	10.5311	10.3727	10.3674	10.3672
P14317	9.94978	10.0781	10.3067	10.2968	10.293	10.472	10.1149	10.2037	9.5593	9.55844	9.66604	9.93338	9.80257	9.92985	10.1692	10.1764	9.8671	9.58282	9.41752	9.38256	10.0254	9.36956	9.76674	9.66626	10.0047	9.50521	9.61995	9.66117	9.65327	9.63927
Q16795	10.9152	10.4137	10.6422	10.5929	10.6079	10.3789	10.4374	10.373	10.4948	10.9926	10.8618	10.6672	10.922	10.7166	10.6047	10.6091	11.0725	10.7643	10.4782	10.8543	10.6797	10.4893	10.7084	10.7674	10.6876	10.8344	10.8673	10.5321	10.5184	10.5314
P14543	9.73967	9.67443	9.08105	10.0253	9.41357	9.22692	9.28238	9.17993	9.70995	9.6176	10.1435	9.57608	10.0195	9.98695	9.73501	9.93493	9.79731	10.433	9.92283	10.0963	9.44344	10.0469	9.52589	9.55276	9.31689	9.91974	9.39751	9.83016	9.8464	9.86178
O14818	11.3286	11.4022	11.2882	11.2297	11.2966	11.4484	11.1021	11.1807	10.9229	10.4742	10.7717	11.1061	10.7637	10.6319	11.0346	11.1631	10.7499	10.6418	10.9659	10.3857	10.7911	10.8363	10.7103	10.8781	10.8363	10.7507	10.7775	10.9285	10.9358	10.9339
Q9Y2Q3	10.4958	10.4812	10.4427	10.3198	10.7131	10.368	10.4171	10.4223	10.3005	11.2126	10.67	10.202	10.6984	10.5191	10.2519	10.27	10.7318	11.0011	10.6941	11.1399	11.6363	10.7403	11.2805	11.4792	11.3589	10.9674	11.3381	11.0515	11.0573	11.0469
Q9HBI1	10.8363	11.0732	10.446	10.6546	10.893	10.3888	11.0116	11.1023	12.2404	11.0951	11.4016	12.056	11.3182	11.0951	11.6738	12.1176	10.8723	12.1274	12.3286	10.9189	10.7603	12.2292	11.2109	11.0942	10.845	11.4065	10.8712	12.0433	12.0555	12.0554
P31150	9.48947	9.70119	9.21418	9.42149	9.43508	9.61514	9.60607	9.52726	10.15	8.99099	8.97964	9.6719	8.86589	9.34592	9.36123	9.75939	8.94898	9.04446	10.1794	9.03135	9.57474	9.93565	9.65999	9.60727	9.64312	9.68016	9.29837	9.88167	9.88877	9.87477
P05556	11.4353	11.6799	10.9685	11.4692	11.1736	10.9818	11.4127	11.4487	11.8888	12.379	11.8439	11.7862	11.8938	11.7125	11.8186	11.7741	11.8772	12.0963	11.9502	11.3178	11.3421	12.0878	11.6621	11.4427	11.2373	11.6655	11.1536	11.8296	11.8278	11.8322
P31942	10.8659	10.6234	11.0789	10.7426	10.5988	10.9875	10.62	10.8084	10.4888	10.2414	10.4123	10.4312	10.604	10.5707	10.481	10.3789	10.7318	10.7514	10.3844	10.396	10.7592	10.5034	10.7809	10.6783	10.6656	10.8261	11.1084	10.4605	10.4698	10.4678
Q9UMS4	9.70268	9.36988	9.84493	9.42423	9.35892	9.5413	9.39083	9.56247	9.09141	9.48903	9.36118	9.03681	9.35072	9.32943	9.06078	9.09221	9.69784	9.12048	8.67498	9.32443	9.46005	8.69885	9.3669	9.4655	9.43417	9.42735	9.64421	9.02262	8.99173	9.02857
Q13510	10.6022	11.105	10.8225	10.8064	10.9548	10.5827	10.708	11.0113	10.4624	11.2518	11.1826	10.7206	11.0469	11.023	10.7012	10.7557	11.1278	11.1434	10.3791	11.1263	11.0908	10.8634	11.0426	10.8709	10.9245	10.7359	10.8995	10.8344	10.8167	10.8267
Q99832	8.89051	8.39836	8.86465	9.0511	8.81238	9.09053	8.96477	9.03044	9.27219	8.74883	9.12854	9.60313	8.84132	8.84732	9.53406	9.42063	8.78685	9.35489	9.55915	8.6372	9.1964	9.26643	9.1583	9.01188	9.18632	9.08803	8.94117	9.33516	9.31539	9.29397
Q15833	11.3659	11.575	10.7235	11.3855	10.7268	10.875	10.8874	10.8442	11.5997	11.2634	11.235	11.1497	11.2691	11.2209	11.1542	11.2585	11.1497	11.4854	11.414	11.2513	10.5838	11.6903	10.9656	10.9728	10.6644	11.1142	10.7527	11.3614	11.353	11.358
P05091	10.4814	10.8387	10.238	10.7264	10.9491	10.4505	10.6694	10.3998	10.0359	11.1357	11.0091	10.5304	10.9094	10.4959	10.416	10.4259	11.1428	10.4731	10.3333	11.5076	10.4381	10.5667	10.6276	10.8507	10.4034	10.6469	10.4362	10.3413	10.3415	10.3398
P61163	9.97936	9.87084	9.38947	9.7852	9.82365	9.46505	9.4916	9.44709	9.89193	9.10261	9.32983	9.32548	9.59764	9.19868	9.28316	9.63999	9.35152	9.75457	10.1367	9.61181	9.63342	9.94797	9.61892	9.54377	9.47494	9.64863	9.42814	9.82322	9.82124	9.81107
P46459	10.3941	10.4581	10.2749	10.3709	10.1488	10.1668	10.0757	10.155	10.3327	10.1416	9.90854	9.64765	9.90009	9.8646	9.67161	9.70129	9.94718	10.0349	9.86312	10.3501	9.78585	9.87222	9.86043	9.85011	9.76996	9.99974	9.90876	10.0878	10.0564	10.0691
P53675	10.85	11.0265	10.5852	10.8999	10.7628	10.632	10.6566	10.7388	10.9505	10.8562	11.1239	10.8485	10.8105	10.6074	10.7377	10.9335	11.035	11.0885	11.083	10.7911	10.5677	11.1678	10.7694	10.66	10.5677	10.8169	10.8458	10.9404	10.9468	10.9446
B0I1T2	9.85323	9.58005	9.96483	9.59918	9.79849	9.61997	9.39587	9.45531	9.3147	9.80505	9.7009	9.36703	9.74495	9.62582	9.3706	9.37984	9.94398	9.41329	9.27175	8.72221	9.44898	8.96556	9.35351	8.9763	9.4051	9.04647	9.26198	9.37954	9.39886	9.41068
O75947	10.2668	10.581	10.8703	10.361	10.8991	10.4903	10.7391	10.7639	10.5278	11.248	10.9268	10.587	11.007	11.0264	10.673	10.5916	11.1416	10.8989	10.5885	11.1467	10.6527	11.0058	10.6527	10.7222	10.6133	10.8485	10.8256	10.6053	10.5935	10.5891
P50991	9.1111	8.88396	8.59629	9.09965	8.81826	8.83056	8.85525	8.86237	9.08601	8.54465	8.92584	9.00681	8.78685	8.67254	8.84579	9.07714	8.63376	9.14275	9.34852	9.39813	8.94472	9.16338	8.81797	8.98424	9.01914	8.97481	8.92827	9.00273	8.9888	8.99687
P33241	10.7941	10.8217	11.3682	10.9285	11.3143	11.2016	11.0479	11.2394	10.4713	10.9391	10.964	10.9218	10.9368	10.784	11.507	10.8461	10.8993	11.2016	10.9466	10.9893	11.6178	11.2361	11.2826	11.2522	11.3181	11.4106	11.6255	10.685	10.6876	10.6791
P09525	9.86859	9.85702	9.07342	9.76852	9.19381	9.05487	8.98521	9.17558	9.09388	9.29993	9.14927	8.86859	9.00014	8.76626	8.75796	9.00783	9.13313	9.24519	8.989	10.0843	9.2054	9.44424	9.20139	9.31512	9.20139	9.33928	9.35061	9.2482	9.22064	9.22265
O60812	11.3682	11.1111	11.6511	11.4127	10.6933	11.6691	11.3868	11.4906	11.3781	11.1551	11.2484	11.4211	10.9769	11.5552	11.3745	11.263	11.276	11.3894	10.9032	11.2788	11.283	10.7536	11.3112	11.2677	11.37	11.2851	11.7321	11.058	11.0665	11.0677
B2RXH8	11.3682	11.1111	11.6511	11.4127	10.6933	11.6691	11.3868	11.4906	11.3781	11.1551	11.2484	11.4211	10.9769	11.5552	11.3745	11.263	11.276	11.3894	10.9032	11.2788	11.283	10.7536	11.3112	11.2677	11.37	11.2851	11.7321	11.058	11.0665	11.0677
A0A0G2JPF8	11.3682	11.1111	11.6511	11.4127	10.6933	11.6691	11.3868	11.4906	11.3781	11.1551	11.2484	11.4211	10.9769	11.5552	11.3745	11.263	11.276	11.3894	10.9032	11.2788	11.283	10.7536	11.3112	11.2677	11.37	11.2851	11.7321	11.058	11.0665	11.0677
B7ZW38	11.3682	11.1111	11.6511	11.4127	10.6933	11.6691	11.3868	11.4906	11.3781	11.1551	11.2484	11.4211	10.9769	11.5552	11.3745	11.263	11.276	11.3894	10.9032	11.2788	11.283	10.7536	11.3112	11.2677	11.37	11.2851	11.7321	11.058	11.0665	11.0677
Q16822	10.0221	10.0288	9.76786	9.882	9.85952	9.48424	9.76786	9.64142	9.50574	9.6271	9.30448	9.23444	9.68391	9.63253	9.23075	9.31477	9.83578	9.54731	9.64322	9.96798	9.80767	10.0129	9.77511	9.99584	9.50052	9.94845	9.93139	9.64197	9.63768	9.63956
P48426	11.0106	11.4135	11.2903	10.8251	11.3385	11.2903	11.2147	11.352	11.3455	10.6963	10.9633	11.1816	10.9152	10.737	11.2179	11.1513	10.6306	11.1179	11.6497	11.1191	11.3029	11.3725	11.4223	11.1761	11.1116	11.268	11.0737	11.2383	11.2373	11.2209
P11310	10.5555	10.492	10.0683	10.694	10.5532	9.89637	10.0333	10.013	10.2328	10.4239	10.4719	9.9777	10.3135	10.6275	10.1781	10.2794	10.2633	10.7871	10.3327	10.6441	10.1932	10.6663	10.2358	9.98587	10.071	10.2079	10.3139	10.4228	10.4409	10.439
Q13586	9.95241	9.94811	9.77447	10.3423	9.75506	9.55874	9.78342	10.0189	10.6285	10.782	10.7343	10.4613	10.6057	10.5928	10.2364	10.7192	10.7621	11.0446	10.8479	10.4371	10.1771	11.04	10.4395	10.2889	10.0745	10.473	10.2645	10.6453	10.6508	10.6638
P11177	10.9668	10.8588	11.1062	10.8976	11.2438	10.8908	11.1193	11.1369	11.0598	11.4924	11.2585	10.9683	11.3672	11.365	11.0291	11.0018	11.41	11.4767	11.2213	11.7136	11.3614	11.3808	11.5342	11.5874	11.5589	11.5446	11.6078	11.4034	11.4044	11.3984
P50148	8.79963	9.47499	8.70772	9.0873	9.12624	8.96054	9.23872	9.15103	10.0049	9.79699	10.101	10.02	10.0589	10.0636	9.95317	9.92181	10.3175	10.3106	10.401	9.69254	9.49889	10.3496	9.73377	9.64068	9.46726	9.91926	9.40398	10.0831	10.0429	10.0735
P50995	10.7629	11.1641	10.9597	10.6839	11.1621	11.0644	11.1864	10.9625	10.4478	11.2704	11.0448	11.1537	10.9843	11.0667	10.9801	10.892	10.892	10.5656	10.8113	11.3791	10.9656	11.0353	11.1153	11.2672	11.3939	11.0546	11.0949	10.8488	10.8426	10.8466
Q15459	9.45509	9.45928	10.1431	9.67989	9.92037	9.95864	9.94515	9.92676	9.74618	10.1716	9.96569	9.77335	9.80307	9.8316	9.72176	9.59919	10.0795	9.78399	9.74999	10.1704	10.167	9.84408	10.0764	9.97046	10.1052	10.2983	10.3413	9.55386	9.54283	9.56072
Q06830	11.9979	11.9603	12.1435	11.8839	12.114	12.4775	12.3614	12.2676	11.602	11.6082	11.7744	12.4456	11.935	11.7113	12.4693	12.404	11.821	11.9994	11.8281	11.6809	12.2177	11.753	12.0763	12.3057	12.3057	11.9174	11.9506	12.0381	12.0404	12.0467
P38117	11.1467	10.6307	11.1901	11.187	11.3214	10.7826	10.8238	11.0193	11.4292	11.7807	11.8987	11.3559	11.8442	11.7969	11.4733	11.4596	11.8653	11.7096	11.5641	11.7031	11.6203	11.6025	11.7579	11.3962	11.7073	11.7195	11.6108	11.4765	11.4809	11.4834
Q16851	10.4351	10.3136	10.1002	10.4283	10.4551	10.3317	10.3634	10.2379	10.1996	9.95076	9.99591	10.2747	10.1987	10.2063	10.1668	10.3972	10.1057	10.1325	10.5831	10.3783	10.3922	10.4307	10.3296	10.3489	10.3703	10.4383	10.2733	10.2822	10.2765	10.2762
P23368	11.133	11.2161	10.8553	11.133	11.0342	10.7481	10.7311	10.7826	11.1228	11.1373	11.2374	10.8099	11.1685	11.2325	10.8287	11.0431	11.2585	11.2545	11.2014	11.1867	11.2426	11.3601	11.1867	11.0209	10.9616	11.2426	11.1961	11.1582	11.165	11.1671
Q96E39	12.3361	11.601	12.1281	11.7679	11.3641	11.8226	11.5375	11.7747	11.3847	11.5145	11.5933	11.3102	11.7831	12.3363	11.4513	11.3637	12.0974	11.4395	10.6668	10.6192	11.3442	10.6249	11.2527	11.1957	11.3622	11.4742	11.6902	11.1303	11.1327	11.1335
Q13043	10.198	10.6465	10.314	10.1024	10.3539	10.449	10.4731	10.3609	10.0039	10.0684	10.2535	10.5074	10.1215	10.0789	10.4555	10.5119	10.0932	10.1133	10.2017	10.4672	10.5406	10.2922	10.4287	10.5648	10.6229	10.3671	10.5723	10.2647	10.2459	10.2541
P38919	10.7365	10.4408	10.8001	10.6799	10.3281	10.6474	10.4898	10.5217	10.2787	10.5106	10.4235	10.4743	10.5203	10.6537	10.4007	10.4292	10.9132	10.3805	9.94104	10.4238	10.4867	10.1095	10.4147	10.4424	10.4798	10.3664	10.7673	10.2806	10.2781	10.2883
Q0VD83	9.61415	9.61415	9.30813	9.49937	9.14228	9.33028	9.34793	9.30302	9.28712	9.87238	9.77423	9.533	9.79554	9.89574	9.533	9.55259	9.95664	9.3666	9.39233	10.0665	9.66801	9.66065	9.4988	9.68837	9.58879	9.67038	9.51902	9.34397	9.33217	9.34495
H3BQZ7	10.888	10.7623	10.9379	10.785	10.4006	10.7623	10.6452	10.5904	10.5205	10.8334	10.6925	10.4347	10.661	10.8927	10.4415	10.4243	10.7955	10.9627	10.4744	10.6648	10.9937	10.449	10.9122	10.9864	11.0221	10.7383	11.2	10.7668	10.765	10.7632
Q1KMD3	10.888	10.7623	10.9379	10.785	10.4006	10.7623	10.6452	10.5904	10.5205	10.8334	10.6925	10.4347	10.661	10.8927	10.4415	10.4243	10.7955	10.9627	10.4744	10.6648	10.9937	10.449	10.9122	10.9864	11.0221	10.7383	11.2	10.7668	10.765	10.7632
P22492	11.9347	12.5628	11.9909	11.5625	11.4024	11.3446	11.8162	11.9456	12.2664	12.4191	12.202	11.6905	12.0974	13.1766	11.595	11.5451	12.3639	11.5819	11.1299	12.3732	12.2704	11.4349	11.8198	11.8798	12.0516	12.2185	12.0387	11.432	11.4399	11.4412
Q12907	11.4664	11.2329	11.3427	11.4059	11.2606	11.0458	10.9309	11.1412	11.2436	11.4485	11.351	11.0538	11.3146	11.2341	11.0116	10.9907	11.3168	11.4406	11.3147	11.2594	11.04	11.2675	11.2501	11.1248	11.0119	11.015	11.0892	11.3708	11.3632	11.3719
P40197	10.6864	10.6181	10.3978	10.7583	10.0423	10.6259	10.579	10.5663	10.9988	10.5679	10.6641	10.669	10.5074	10.5843	10.4909	10.5273	10.669	10.4028	10.4061	10.1211	9.84508	10.759	9.98498	10.0944	9.89799	10.1396	9.66367	10.5837	10.5726	10.58
Q15393	10.9142	10.7568	10.8295	10.6693	10.4895	10.7259	10.5362	10.586	10.586	10.9398	10.9197	10.6483	10.838	10.9001	10.5806	10.5806	11.0377	10.709	10.4423	10.9517	10.7434	10.5749	10.7199	10.6039	10.7144	10.8979	10.9092	10.4142	10.4372	10.4306
P39019	11.2157	10.9957	11.3512	11.1221	11.4843	11.5538	11.5474	11.3104	10.5316	10.7898	11.0997	11.2459	11.1295	10.7249	11.3337	11.1672	11.3027	10.8911	10.316	10.5993	11.3506	10.3928	11.2754	11.2185	11.2522	10.9899	11.2052	10.6802	10.6798	10.6764
H7C0C1	10.9277	10.6218	10.8656	10.6721	10.8475	10.4301	10.767	10.7768	10.8431	11.17	11.087	10.8658	11.3336	11.0263	10.7873	10.7848	11.0915	11.2312	10.8581	10.9632	11.2067	10.8559	11.0646	10.9596	11.0071	11.1375	11.0646	10.8416	10.8388	10.849
Q9NZ08	10.3418	10.1282	10.4703	10.4512	10.4168	9.98012	9.84679	10.2237	10.2959	10.6646	10.1207	10.2264	10	10	10.3662	10.4502	10.1314	10.2007	10.0466	10.5508	10.6125	10.5817	10.5817	10.5195	10.5195	10.0309	10.6778	10.3759	10.3514	10.3538
P31040	11.1	10.8143	11.4083	10.8582	11.4043	10.9382	11.1379	11.1502	10.8867	11.3048	11.2246	10.9548	11.316	11.0546	10.9748	10.827	11.5294	11.2208	10.7669	11.4575	11.1182	10.8465	11.2347	11.2567	11.2347	11.2448	11.3275	10.8582	10.8565	10.8551
P30153	10.2662	10.5231	10.7722	10.2941	10.8011	10.8616	10.8047	10.7693	10.6232	10.4156	10.4887	10.7615	10.4767	10.1174	10.6949	10.6634	10.3697	10.4079	10.5398	10.4846	10.8218	10.5032	10.585	10.5886	10.7494	10.5302	10.6178	10.5002	10.4905	10.498
O75558	10.4795	11.0365	10.2798	10.8274	10.6179	10.4258	10.8026	10.7479	11.6046	11.5038	11.2569	11.0476	11.2971	11.0099	10.8614	11.2528	11.3228	11.6206	11.4282	11.2239	10.879	11.9382	11.0258	11.0325	10.6565	11.3588	10.7473	11.4143	11.4224	11.4121
Q5JTV8	9.43758	9.3636	10.0829	9.40783	9.76753	9.66744	9.64571	9.81785	9.25759	10.0557	9.82228	9.64339	9.88039	9.8897	9.60013	9.53541	10.1421	9.77785	9.69108	9.41541	9.74088	9.76375	9.73255	9.44729	9.57711	9.53173	9.75144	9.50686	9.47788	9.50449
P52566	10.9447	11.2878	11.9035	11.6485	11.9932	12.6078	12.3252	12.1797	11.4027	10.0788	10.2263	11.6837	10.2114	10.5378	11.6513	11.5378	10.026	10.1428	11.5495	10.2849	11.3895	11.2496	11.2379	11.6111	12.0383	10.8982	10.8918	11.737	11.7355	11.7482
Q9NSE4	9.98174	10.1704	9.85666	10.006	10.0344	9.87692	9.89396	9.89396	9.74734	10.0888	9.92261	9.50224	9.78569	9.68136	9.62174	9.5057	10.0018	9.8516	9.46227	9.93235	9.78373	9.63031	9.83825	9.90541	9.93599	9.91661	9.8925	9.6195	9.60557	9.60555
Q14165	11.1668	11.5814	10.8264	11.4533	10.6141	10.8812	11.0702	11.0499	11.5522	11.673	11.4082	11.1582	11.2941	11.7356	11.2527	11.343	11.3076	11.7541	11.6131	11.6459	11.135	11.5516	11.2694	11.3153	11.0902	11.2912	11.1765	11.608	11.6165	11.6153
P30041	10.5504	10.9241	10.3411	10.5454	10.8654	10.8798	11.0425	11.0157	11.3807	10.4599	10.8507	11.4515	10.6751	10.4621	11.2416	11.3422	10.1685	10.5111	11.3864	10.1801	10.4775	11.0915	10.6475	10.6504	10.7566	10.4704	10.0656	11.2941	11.2948	11.302
Q9NUQ9	9.43645	9.62538	9.64928	9.77824	9.62809	9.86654	9.43313	9.61435	9.41665	10.051	9.91433	9.83067	9.94778	10.177	10.0182	10.0619	10.3246	10.0149	9.22679	9.31099	9.23312	9.23312	9.09927	9.19556	9.44417	9.17534	9.14388	9.29333	9.28963	9.26787
Q96QK1	8.92351	9.21097	9.13954	9.36088	9.27056	9.4369	9.29729	9.23786	9.37843	8.70384	9.01249	9.02453	8.81516	8.61831	8.90623	9.1259	8.91137	8.97149	9.64788	9.12394	9.32993	9.47531	9.38301	9.32993	9.2304	9.27929	9.15006	9.40696	9.3986	9.38691
Q13185	10.5227	10.8143	11.2917	10.7702	10.7371	11.2351	11.123	11.0246	10.4703	11.0308	10.7078	10.4766	10.7227	11.0948	10.5757	10.362	10.8297	10.5719	10.3015	11.306	11.1462	10.5425	10.9429	11.0192	11.0648	10.9903	11.2756	10.4841	10.4834	10.479
Q92945	9.70939	9.47224	9.77315	9.67469	9.37116	9.58462	9.56307	9.58462	9.39773	9.40408	9.64209	9.42378	9.69121	9.81953	9.56033	9.59432	9.61881	9.69912	9.38978	9.84639	9.72653	9.69714	9.78045	9.84194	9.77177	9.80828	10.0595	9.4498	9.44793	9.44676
P05387	9.78463	9.97626	10.396	9.76188	10.4802	10.5766	10.4966	10.314	9.80429	10.3989	10.3366	10.4266	10.6253	10.1006	10.5486	10.2227	10.508	10.2015	9.91031	10.6677	10.6242	9.88724	10.6144	10.5446	10.56	10.5839	10.7255	9.91164	9.91525	9.91369
P39656	11.3623	11.482	10.8597	11.0614	10.8471	10.7905	10.9483	10.8304	10.9021	11.315	11.1066	10.7467	11.1594	11.2015	10.5034	10.8377	11.3288	11.1376	11.2723	11.7202	10.8554	11.1646	10.9313	11.0526	10.894	11.0617	11.029	10.9788	10.9785	10.9839
P30044	10.5064	10.4181	10.6493	10.6098	11.0033	10.7996	10.7424	10.8141	10.885	10.8829	10.9958	10.9427	11.0323	10.7524	11.0411	10.9473	11.0261	10.9143	10.867	10.6856	10.8906	10.7621	10.9152	11.0602	11.0062	10.7748	10.8348	10.8607	10.8815	10.8742
P19971	10.1135	10.0982	9.78281	9.92802	10.0458	9.71482	9.60199	9.65361	9.97961	9.55834	9.63521	9.27302	9.62273	9.54622	9.44692	9.59258	9.73355	9.39008	9.75546	9.67371	9.94101	9.88123	9.60653	9.73483	9.31856	9.80242	9.48602	9.56417	9.56599	9.54903
Q02978	10.6698	10.3786	9.96712	10.3417	10.0807	10.0376	10.156	9.98391	9.79508	10.1504	10.0427	9.8744	10.123	10.5562	9.98295	9.83536	10.4228	10.1269	10.2146	10.8808	9.78721	10.3701	9.98682	10.0722	9.90848	10.0589	10.2128	10.0042	10.0088	10.0131
P84103	10.6757	10.6255	11.3225	10.7316	10.6255	11.3677	11.0301	11.0889	10.742	10.9309	10.8393	10.7064	10.8693	10.8771	11.0376	10.5563	10.7683	10.8693	10.4224	10.404	11.111	10.3182	11.0308	10.8449	11.0544	10.9058	11.2152	10.5705	10.5806	10.5865
Q14103	10.8312	10.8632	11.381	11.188	10.6025	11.5854	11.3552	11.3944	10.913	10.7974	11.1729	11.4755	10.8331	11.4489	11.4674	11.4512	11.06	11.3115	10.325	10.6069	11.2321	10.1886	11.0195	11.2154	11.1841	10.8495	11.272	11.1828	11.1801	11.1697
P61019	9.80732	10.0069	9.57161	9.90457	9.38369	9.50384	9.61288	9.5872	9.77308	10.3649	10.1374	9.83788	10.1319	10.3119	9.80478	9.79188	10.1474	9.81342	9.93936	10.3467	9.78941	10.1141	9.82243	9.8875	9.81769	9.95704	9.96399	9.83619	9.83118	9.80164
P61158	10.5943	11.0146	11.1192	10.829	11.1638	11.0934	11.1341	11.2104	10.9996	11.0141	11.1291	11.376	11.1964	11.1442	11.3397	11.2793	11.007	11.4443	11.2693	10.7553	11.2319	11.079	11.1307	11.0476	11.1271	11.0405	10.8636	11.2366	11.2332	11.232
P46109	10.0011	9.77518	9.36338	9.73936	9.52084	9.57981	9.59264	9.477	9.70844	9.16269	9.49736	9.85395	9.42288	9.30474	9.81035	9.7742	9.05983	9.60343	10.002	10.5807	9.71381	10.0616	9.69381	9.73372	9.74064	9.79793	9.73372	9.67268	9.67719	9.67037
Q05682	10.4048	10.8052	9.54754	10.5388	9.70516	9.86921	10.0713	10.3761	11.3539	11.498	11.4388	11.3986	11.312	11.203	11.2361	11.386	10.9226	11.4711	11.8102	10.6874	10.628	11.8814	10.955	10.821	10.6899	11.2655	10.4414	11.5535	11.5482	11.5506
P17844	9.80885	9.52294	10.6067	9.69631	9.73029	10.2799	10.1426	10.2448	9.80126	9.97418	10.143	9.87266	9.83839	10.0835	9.7581	9.73448	10.1038	9.89714	8.84534	9.12539	9.88816	9.0109	9.73663	9.7339	9.72148	9.4907	10.0014	9.45233	9.43874	9.43801
P00390	8.25291	8.6028	8.39481	8.14252	8.63736	8.4597	8.45065	8.42304	8.67898	7.78973	8.10203	8.4959	8.06872	8.54479	8.25121	8.49847	8.04955	8.32735	8.42556	8.27137	8.52198	8.52198	8.33722	8.129	8.6409	8.46298	8.39413	8.52167	8.57323	8.55864
P08559	11.2806	10.905	10.9814	11.2091	10.755	10.7706	10.6902	10.8597	10.9937	11.376	11.3341	11.0553	11.4258	11.5713	11.0624	11.1915	11.6128	11.3548	11.0322	10.8048	10.8125	11.078	11.0149	10.8646	10.9385	10.9258	10.918	11.0656	11.0671	11.0602
P24557	10.4577	10.7249	10.0325	10.7118	10.3479	10.1151	10.473	10.3779	11.2438	10.5896	10.2733	10.18	10.2933	10.2733	9.9576	10.2281	10.2096	10.9953	11.1808	10.4605	10.3115	11.2442	10.6749	10.638	10.2406	10.8157	10.1566	11.1091	11.1085	11.1149
Q9UIJ7	10.4366	10.8193	10.6568	11.0204	10.7836	10.5417	10.732	10.6909	11.0977	11.17	11.0028	10.8674	11.2401	11.0731	10.7321	10.9572	11.3505	11.282	10.9842	11.0621	10.9242	11.4314	11.0527	10.8336	10.9414	11.0321	10.8459	10.9664	10.9684	10.9706
Q10567	10.13	10.1372	10.0308	10.0633	10.1756	10.0308	10.1179	10.1018	10.3503	10.0832	10.2981	10.1952	10.0522	9.75281	10.1643	10.1876	9.96861	10.2275	10.4971	10.2902	10.0653	10.374	10.1687	10.2018	10.0653	10.2197	10.1822	10.1937	10.1774	10.1796
P17987	8.90952	8.62305	8.55213	8.65261	8.44651	8.58301	8.62305	8.47279	8.33062	8.32227	8.47363	8.61516	8.40588	9.05832	8.61516	8.69697	8.48003	8.4905	8.46318	8.02104	8.37542	8.22342	8.24577	8.07061	8.40887	7.94425	8.14101	8.63501	8.64694	8.63205
Q02880	10.7578	10.5858	10.5805	10.5576	10.4246	10.3585	10.327	10.3933	10.122	10.8609	10.4276	10.2141	10.4398	10.5244	10.2425	10.1538	10.8245	10.4413	10.1068	10.9305	10.4638	10.3159	10.4246	10.6045	10.49	10.5919	10.6446	10.2526	10.2493	10.2309
P61026	10.3437	10.7024	10.2738	10.5829	10.1819	10.1558	10.5117	10.5678	11.3223	10.9077	11.0309	10.8015	11.0146	10.7448	10.7215	10.8404	10.807	11.0427	11.3038	10.7595	10.4848	11.4224	10.7077	10.5913	10.5707	10.9465	10.4504	11.0499	11.0524	11.0533
Q14683	11.7048	11.5839	11.5661	11.8704	11.5767	11.4748	11.4207	11.3894	11.2461	11.7999	11.6141	11.3679	11.6692	11.647	11.415	11.3768	11.9734	11.4192	10.8788	11.6087	11.417	11.1136	11.4018	11.5554	11.4205	11.4543	11.5587	11.2512	11.251	11.2503
P20340	9.46896	9.18892	8.65555	8.98664	8.75719	8.83211	8.71068	8.78532	8.8216	9.17703	9.05099	8.80657	8.86322	9.43397	8.66259	8.90542	8.93445	9.00129	9.0685	9.40268	8.60551	9.42687	8.72849	8.75628	8.70935	8.9181	8.83798	8.91566	8.91366	8.92697
O94776	10.0396	9.90037	10.4922	9.95463	10.3123	10.3153	10.2471	10.1873	9.94088	10.5386	10.3346	10.1108	10.3196	10.269	10.0454	9.99444	10.5286	10.1573	10.1217	10.3403	10.1249	10.157	10.0376	9.99963	10.0927	10.2262	10.2973	9.84257	9.85656	9.85485
P30405	10.6545	11.1586	10.0567	11.1822	10.6738	10.1626	10.8863	10.7728	11.348	11.6506	11.3731	10.9906	11.6428	11.0823	10.8817	11.2795	11.182	11.7936	11.4967	10.7904	10.5864	11.579	10.9283	10.9391	10.5513	10.9153	10.307	11.6307	11.6435	11.6388
Q3ZCM7	10.4128	10.1901	10.1231	10.2932	10.478	10.0915	10.1658	10.2752	10.6314	10.3786	10.3321	10.7363	10.5026	10.4491	10.4263	10.6348	10.2883	10.7945	11.294	10.8265	10.9956	10.9818	10.8564	10.8186	10.8159	10.8323	10.6507	11.365	11.3695	11.3703
Q03518	10.1568	10.3897	10.7479	9.82841	10.5165	10.1439	9.9213	10.0037	10.0437	10.3037	10.0342	9.66615	10.2695	9.9539	9.67791	9.59737	10.2603	10.1114	10.8106	10.8378	10.7031	11.2607	10.667	10.4748	10.3322	10.9741	11.0417	9.97621	9.99324	9.98842
Q8NHW5	11.0967	11.1058	11.1817	11.1297	11.0584	11.3686	11.3242	11.0725	10.6629	10.9106	11.0043	11.0001	10.9896	10.5302	10.8671	10.8284	11.06	10.9798	10.4532	10.644	10.8873	10.3648	10.9788	10.9761	10.9092	10.9233	11.0213	10.6564	10.665	10.663
Q8WUM4	11.2016	11.0718	10.7435	10.9537	10.7561	10.8143	10.7399	10.7399	10.4607	10.0324	10.2748	10.5412	10.3722	10.1483	10.6353	10.6276	10.1382	10.1416	10.5497	10.9048	10.4122	10.7597	10.4417	10.6304	10.4654	10.7178	10.5277	10.4364	10.4356	10.4123
Q07955	11.5606	11.3657	11.4345	11.4016	11.3915	11.6346	11.4071	11.1971	11.0716	11.4311	11.2197	11.1378	11.3438	11.4042	11.2293	11.0536	11.3365	11.3592	10.7537	11.1449	11.3932	10.8786	11.2511	11.1658	11.295	11.2364	11.4175	11.0039	11.0063	11.0061
Q16555	10.6475	10.6244	10.3085	10.7157	10.7588	10.532	10.2672	10.4254	10.5733	10.0668	10.1445	10.343	10.3866	10.0117	9.86405	10.601	10.1244	10.1723	10.6929	10.9227	10.5413	10.4894	10.3926	10.5005	10.4337	10.5526	10.2422	10.5985	10.606	10.5871
P05455	10.9195	10.9366	11.2296	10.8449	10.7322	11.1668	10.9779	10.9931	10.4853	10.1265	10.1364	10.531	9.87896	10.3504	10.3414	10.4518	9.88739	10.2561	10.1622	10.7009	10.776	10.287	10.6627	10.8601	11.0141	10.6477	10.9456	10.2511	10.249	10.224
O75340	9.46293	9.80255	9.69549	9.5709	9.73882	9.68695	9.77637	9.62275	9.72695	9.71773	9.73243	9.70508	9.90518	9.62922	9.80076	9.70508	9.72127	9.8826	9.89342	10.3575	10.0877	10.0734	10.0966	10.0621	9.97783	10.1368	10.0966	9.85311	9.85324	9.85388
O95466	9.23658	9.1456	9.05028	8.90744	9.11163	8.87142	9.06254	9.01909	8.73187	9.24809	8.57081	8.62226	8.62942	7.96408	8.80346	8.65082	8.86772	8.60181	8.49926	8.47789	9.24717	8.22293	8.98961	9.08084	9.14357	8.55746	8.98542	8.77803	8.78092	8.73946
Q99497	10.7145	10.7238	10.5103	10.8063	10.7942	10.9818	10.9941	10.7817	10.7197	10.7324	10.8532	11.4009	10.8838	11.0039	11.4313	11.4392	10.7301	10.5218	11.2549	10.2937	10.9076	10.9931	10.7886	10.9396	11.0281	10.6519	10.5651	11.3174	11.3105	11.3002
Q9UQ80	10.893	10.6237	10.4872	10.7151	10.4058	10.8881	10.7349	10.5719	10.4763	9.95309	10.3503	10.6894	10.2389	10.1681	10.6404	10.6324	10.1849	10.4471	10.6445	10.6306	10.4256	10.4146	10.4896	10.3924	10.5605	10.4146	10.4896	10.4133	10.4156	10.4144
Q9UI08	10.0476	10.0346	10.2755	10.1187	9.51913	10.6536	10.1887	10.2433	9.6723	9.97	9.85123	10.522	9.7682	9.93306	10.5265	10.281	9.84717	10.0888	9.92376	9.71009	10.6432	9.89573	10.1769	10.4486	10.6096	9.7196	10.2145	10.0432	10.0549	10.0503
P62701	11.2298	10.9188	11.406	11.2124	11.4309	11.5237	11.5237	11.3155	10.8523	10.8888	11.0762	11.0912	11.2007	10.8148	11.2536	10.9457	11.3083	10.8796	10.6216	11.0188	11.3393	10.6745	11.2762	11.2077	11.2791	11.1712	11.3278	10.7682	10.7725	10.771
P06454	11.4044	11.4376	11.5987	11.9698	11.2492	12.4278	11.8234	11.806	11.081	10.7377	10.6866	11.6301	10.7142	11.3845	11.9416	11.7025	10.7788	10.5509	10.0213	10.5337	11.1532	10.0805	10.764	11.3169	11.5381	10.6915	10.7339	11.0768	11.079	11.0802
Q9H9B4	10.9999	10.5564	10.9036	10.5397	10.6578	10.7039	10.8573	10.6678	10.7347	10.9891	10.7296	10.6118	10.7129	10.7034	10.5495	10.3809	10.7103	10.6876	10.6456	11.21	10.7633	10.7633	10.8814	10.973	10.8814	10.9249	11.0046	10.6631	10.6552	10.6565
P53618	10.2097	10.4687	10.5036	10.3448	10.5608	10.5858	10.5202	10.496	10.4602	10.374	10.491	10.2886	10.2948	10.0693	10.2804	10.2804	10.2972	10.3775	10.3408	10.6376	10.7241	10.6725	10.6181	10.4918	10.6093	10.5949	10.5949	10.3746	10.3884	10.3757
Q01105	10.6717	10.5901	11.6463	11.1432	11.2273	11.6522	11.4142	11.3625	10.521	10.6573	10.6165	11.11	10.5533	11.0297	11.3652	11.1398	10.8633	10.4458	10.0876	10.7254	11.3411	10.1613	11.0154	11.1601	11.4498	11.0154	11.3282	10.5742	10.5714	10.5738
P17480	10.4227	10.0291	10.4124	10.2225	10.3202	10.2155	10.3434	10.09	10.3159	10.6329	10.438	10.1994	10.5262	10.4349	10.107	10.1594	10.5493	10.4212	10.5007	9.93442	9.95294	10.0938	10.0423	9.81099	9.98487	10.0617	9.90202	10.0723	10.0749	10.0875
P16671	11.4939	11.4309	10.3847	11.3403	10.9739	10.0312	10.9964	10.9148	10.6537	11.5105	11.8912	11.8459	11.817	11.4778	11.4053	11.7883	11.2138	12.6914	12.1423	10.8471	10.9517	12.2754	11.3987	11.0614	11.0769	11.2759	10.7545	11.9189	11.9218	11.9169
P24534	10.8516	10.8245	10.8606	11.0767	11.0019	11.344	11.1587	11.1821	10.8397	11.1764	11.0096	11.1487	10.9417	10.3769	11.0564	11.0861	11.013	10.8009	11.1589	10.3098	10.8517	10.6025	10.7807	10.5605	10.7051	10.64	10.5306	10.8834	10.9038	10.8942
A0A087WTJ2	9.11773	9.90218	9.92928	8.94207	9.56132	9.27996	9.70566	9.69996	9.34861	10.0529	9.96779	9.31032	9.86643	9.83695	9.4534	9.15081	10.0862	9.69427	9.15252	10.3108	9.63812	9.64916	9.70626	9.73643	9.72828	9.77395	10.1183	9.3026	9.31195	9.31872
P40121	10.7912	11.0532	11.1875	11.2521	11.6757	11.5029	11.5547	11.5727	10.5265	9.98338	10.0068	10.805	10.2953	10.1847	10.9958	10.7868	10.1198	10.1883	9.99161	9.54459	10.5039	9.65808	10.1541	10.2763	10.1143	10.0615	9.93057	10.4463	10.441	10.451
Q9NQW7	8.62153	8.81034	8.72809	8.74678	9.15221	9.06315	8.86195	8.88901	9.19306	8.89751	8.7693	9.15195	9.14784	8.7855	9.15195	9.13813	8.74832	8.88492	9.45701	8.71613	9.05651	9.31241	8.9635	8.97896	9.00892	9.04038	8.71334	9.2297	9.22004	9.22221
P01861	8.95142	9.88944	9.19608	9.51608	9.46227	9.0802	8.91173	8.91173	9.84954	9.17897	9.56864	8.94263	9.51986	9.39274	8.79117	9.07367	9.58101	9.72778	10.4018	9.03673	9.83792	9.9242	9.63741	9.45247	9.13377	10.0413	9.71556	9.85614	9.84614	9.85222
O15143	10.7	10.9186	10.7479	10.7091	10.3312	11.1095	10.7188	10.8752	11.3191	10.3432	10.7667	11.216	10.4781	10.7721	11.2003	11.1371	10.464	10.951	11.1935	10.2522	10.313	10.8661	10.3976	10.1574	10.3108	10.3046	10.1007	11.0627	11.0601	11.0594
Q27J81	8.83484	8.99473	8.25281	8.72267	8.45861	8.45861	8.58417	8.59718	9.39692	8.63316	8.70574	8.98475	8.7507	8.61413	8.80858	9.10894	8.74216	9.32011	9.38411	8.58257	8.46559	9.40051	8.64085	8.58811	8.44301	8.8201	8.37295	9.16599	9.16547	9.16618
Q9Y613	9.56856	9.8434	8.90322	9.6572	9.30885	8.91188	9.42824	9.44826	9.82409	9.75114	9.6521	9.88528	9.88878	9.43607	9.7824	10.0862	9.71702	10.4255	10.4605	9.55272	9.57022	10.5414	9.68601	9.61926	9.5058	9.90854	9.36336	10.1612	10.1547	10.1539
P14222	9.08742	9.69199	9.7706	9.30931	8.88904	9.45554	8.89968	9.62439	9.16593	9.18411	9.64037	9.31146	9.2001	10.3396	9.44099	9.24067	8.97122	9.46177	9.19965	8.8053	9.61391	9.17072	9.30855	8.55326	8.86282	8.9951	8.76074	9.38673	9.40326	9.41222
P18859	9.63507	9.57391	10.327	9.42812	9.82736	9.88752	9.95083	10.0809	10.1688	10.5041	10.2268	9.88784	10.4277	10.4033	9.91099	9.90673	10.4349	10.3376	9.51304	9.93126	10.3773	9.79838	10.1289	10.3042	10.3081	9.82665	10.2402	10.0623	10.0541	10.0521
P62081	10.0629	9.45023	9.71309	9.89559	9.47578	9.93148	9.77902	9.73663	9.01843	9.54773	9.9206	9.71821	9.90023	9.57274	9.74704	9.55127	9.95436	9.69289	8.83734	9.44783	9.93004	8.97537	9.79235	9.71975	9.73324	9.64668	9.80132	9.31236	9.29096	9.30739
P54727	10.9952	11.0769	11.0863	11.0668	11.2359	11.331	11.2655	11.2588	11.4724	11.2649	11.2015	11.3035	11.2686	11.0481	11.4972	11.3628	11.3265	11.1413	11.3322	11.2026	11.2142	11.2211	11.2447	11.3404	11.3404	11.1806	11.1596	11.2052	11.197	11.1966
Q14847	10.358	10.3404	11.0354	10.4698	10.9123	11.0534	10.7788	10.8805	10.1877	10.1347	10.2692	10.8372	10.2662	10.253	10.9148	10.7494	10.1221	10.1189	10.364	10.4263	10.6992	10.5163	10.4143	10.4338	10.7323	10.499	10.4571	10.3088	10.3016	10.3056
P16104	11.5503	10.8907	11.9628	11.088	11.3944	11.3478	11.6092	11.8665	11.4961	12.0569	12.104	11.613	11.8793	12.1231	11.529	11.2385	11.7685	11.4986	11.0226	11.2743	11.6923	11.366	11.7325	11.6072	11.7707	11.5801	11.7618	11.413	11.4156	11.4072
P23219	9.28054	9.96589	8.81315	9.84089	9.16429	9.05643	9.51985	9.39254	10.0504	10.2427	9.98361	9.77505	10.3251	10.0889	9.73191	10.0192	9.96129	10.6655	10.2495	9.50344	9.09423	10.3867	9.52206	9.46269	9.06875	9.69277	9.04655	10.2336	10.2216	10.2291
Q13838	11.2079	10.4827	11.249	10.932	10.8439	11.1804	10.94	10.9942	10.4099	10.4471	10.7163	10.9971	10.5872	10.7367	11.1728	10.9733	10.7075	10.5982	10.1465	10.1432	10.7856	9.95601	10.6935	10.7323	10.9235	10.6971	10.8717	10.4241	10.4281	10.4293
Q9Y2W1	10.5279	10.0259	10.8897	10.3267	10.8245	10.8673	10.6889	10.6766	10.1664	11.0532	10.7394	10.4158	10.9024	10.9807	10.5337	10.3064	11.1508	10.5154	9.99254	10.5386	10.7198	10.2753	10.7198	10.6408	10.7172	10.7542	11.1274	10.1216	10.1308	10.1295
P62826	10.6806	10.4498	10.7777	10.6676	10.6317	11.0567	10.8566	10.5966	10.2039	9.62978	9.79281	10.5912	9.95984	10.0343	10.5888	10.6013	9.83742	9.93376	10.3068	9.74467	10.3939	9.98494	10.3592	10.2515	10.6328	10.1904	10.2081	10.2765	10.2528	10.2415
O95299	9.10858	9.08346	8.98997	9.14618	9.18983	8.82864	8.92963	8.8367	8.8686	9.29545	9.18966	8.84891	9.17301	9.03962	8.89531	8.88297	9.3987	9.17198	8.78822	9.1864	8.89576	9.07028	9.10515	9.17964	8.94395	9.02839	9.27953	8.91563	8.92861	8.9312
Q9Y224	9.97543	9.81067	9.63371	9.73369	9.68118	9.58605	9.81067	9.71796	9.6931	9.82914	9.72336	9.61596	9.91974	9.53348	9.71139	9.59029	9.91249	9.7635	9.7413	10.0982	10.1275	9.76125	9.94894	9.86796	10.0464	9.958	9.99831	9.59015	9.59033	9.59722
O75396	10.0354	10.0045	10.4639	9.92748	10.0161	10.2212	10.2152	10.2006	10.1744	10.6107	10.4659	10.2325	10.5176	10.5596	10.2536	10.1398	10.7405	10.3697	9.80969	9.87942	10.2285	9.9098	10.1991	10.159	10.1237	10.0203	10.2159	9.97805	9.97661	9.98358
P35606	9.83689	10.2344	9.71111	9.90749	10.0245	9.85779	9.78788	9.76037	9.77978	9.72314	9.95842	9.65966	9.56445	9.63991	9.6236	9.81265	9.92612	9.95258	9.63113	9.73443	9.97966	9.84103	9.67505	9.75313	9.79548	9.83737	9.67852	9.69853	9.71605	9.68963
Q09028	11.7537	11.4947	12.104	11.6358	11.6471	11.7999	11.6956	11.6802	11.1467	11.8854	11.6475	11.2936	11.6205	11.75	11.4241	11.2286	11.9194	11.3373	10.9608	11.5559	11.7844	11.1406	11.6392	11.6293	11.7282	11.7202	11.877	11.1667	11.1667	11.1708
Q14739	10.5743	9.75363	10.6119	10.1207	9.9868	9.87734	9.97047	10.1334	10.1273	10.439	10.4459	10.0068	10.5859	10.9125	9.94491	9.87159	10.6812	10.1996	9.98081	10.2821	10.273	10.0017	10.3603	10.0701	10.3974	10.2023	10.7676	9.89934	9.903	9.89035
A0A096LPI6	9.99787	10.1237	10.178	10.5137	10.388	9.94316	10.1264	10.0445	10.1805	10.6853	10.6015	10.1966	10.5819	10.6044	10.3132	10.2437	10.7233	10.5947	9.92993	10.319	10.2292	10.2795	10.2376	10.3996	10.2401	10.3963	10.1401	10.1874	10.1939	10.2037
Q9UHL4	10.5756	10.3039	10.5203	10.1397	10.3533	10.0513	10.13	9.93851	10.1335	10.1009	10.4473	10.0427	10.3821	10.2795	9.63818	9.82526	10.391	10.2763	9.8677	10.7368	10.4437	10.2859	10.4	10.4339	10.2765	10.4257	10.5698	9.94868	9.94795	9.95029
P15880	10.7732	9.86555	10.5485	10.6304	10.4324	10.5126	10.3103	10.2893	10.5339	10.0276	10.3733	10.579	10.6213	10.5383	10.5195	10.4976	10.6867	10.9814	9.98324	9.96183	10.7334	9.92159	10.6755	10.5527	10.7358	10.3056	10.5251	10.2999	10.3014	10.309
A0A1W2PNV4	10.6012	10.8203	10.6492	10.6103	10.2316	11.0115	10.6201	10.7768	11.2215	10.1916	10.6208	11.0707	10.2945	10.7843	11.0561	10.9439	10.3341	10.8522	11.0972	10.1534	10.2144	10.7689	10.2992	10.0583	10.2122	10.206	10.0015	10.9644	10.9615	10.9572
P27694	9.32185	9.295	8.97625	9.24919	8.98898	8.98544	8.95975	8.80399	8.67823	8.47533	8.73212	8.62987	8.47961	8.94045	8.77001	8.90811	8.68677	8.92843	8.42606	8.4692	8.78202	8.11769	8.71735	8.73505	8.94858	8.73505	8.76124	8.93252	8.94859	8.94627
Q14152	8.7456	8.77869	8.97159	8.65465	8.71269	9.14901	8.82318	8.87988	8.36734	8.52961	8.69742	8.61108	8.76254	8.07366	8.61108	8.71107	8.97489	8.58524	8.1636	8.16695	8.55116	8.09519	8.36649	8.46783	8.47395	8.18096	8.28225	8.35882	8.35826	8.31351
P10606	11.0629	11.2832	11.5563	11.428	11.4987	11.3337	11.3972	11.3405	11.0884	11.9186	11.546	11.2172	11.6202	11.6671	11.2238	11.1829	11.8214	11.4292	11.0544	11.7844	11.756	11.2025	11.6083	11.6132	11.7066	11.5072	11.7411	11.2215	11.2302	11.2278
Q8WXH0	7.5226	7.5226	9.17996	7.8349	7.8349	8.13591	7.5226	7.5226	7.5226	7.58034	7.21236	7.1112	7.34433	7.55653	6.73519	7.42253	7.29529	7.50503	7.97243	6.80239	6.90999	8.08044	7.02793	6.7889	6.76855	7.09039	6.75338	7.58592	7.50793	7.57745
P05771	10.4309	10.1879	9.96566	10.2453	10.2189	9.99291	9.95894	9.88569	9.90628	10.5225	10.3076	10.1406	10.3938	10.4004	10.0066	10.1831	10.6265	10.1774	10.4058	10.0994	10.0555	10.4576	10.0773	9.99105	10	10.3623	10.18	10.0773	10.0704	10.0777
Q07960	9.78927	9.94536	9.50368	9.82119	9.91647	9.53317	9.69863	9.63221	9.61068	9.41596	9.58166	9.61511	9.68013	9.31684	9.60686	9.76765	9.27507	9.54175	9.76819	9.3162	9.42631	9.6224	9.34703	9.42122	9.50738	9.29538	9.22643	9.6825	9.68886	9.67603
P51610	9.47965	9.23861	9.37275	9.60777	9.12775	9.48324	9.20038	9.2343	9.487	9.56225	9.38845	9.33267	9.27397	9.30821	9.28164	9.42178	9.30095	9.50612	8.98664	9.5582	9.65641	9.36723	9.5601	9.61701	9.70651	9.69283	9.84145	9.32851	9.32703	9.30671
P16109	10.0813	10.6852	9.55958	10.3713	9.93705	9.58451	10.1163	10.128	11.246	10.7733	10.6804	10.5518	10.8024	11.5064	10.297	11.0975	10.9734	11.1029	11.2759	10.1137	10.0563	11.05	10.4552	10.2361	9.98996	10.4035	9.80489	11.0852	11.0898	11.0878
Q96ST3	9.05997	8.85592	8.65627	8.82435	8.4548	8.55964	8.5235	8.47526	8.38801	8.66421	8.37975	8.35462	8.3675	8.67999	8.26092	8.24663	8.70857	8.65451	8.209	8.81181	8.75626	8.55666	8.58778	8.68104	8.70012	8.62162	8.84906	8.41666	8.41627	8.40593
O14980	10.8065	10.7164	10.4241	10.8486	11	10.7072	10.814	10.5064	10.8272	10.837	10.7736	10.6505	11.0924	10.5925	10.7807	10.7158	10.8817	10.8027	10.6754	10.8813	10.9049	10.8357	11.0334	11.0479	10.9522	10.9993	11.0422	10.6661	10.6594	10.6514
Q15365	11.039	10.7222	11.304	10.8621	11.1848	11.3523	11.2638	11.2638	10.8145	10.7335	10.8006	11.0918	10.7335	10.518	11.0139	10.9564	10.7217	10.8311	10.9788	10.5136	11.1889	10.8384	11.0809	11.1395	11.1856	10.9819	11.0981	11.007	11.004	11.0077
P20591	7.5839	8.64437	7.81576	7.77404	7.65073	7.1496	7.44619	7.19649	7.873	6.55787	6.78304	6.99932	7.91413	7.53268	7.32443	7.23608	7.74089	7.25997	8.05452	7.90565	8.07078	8.16126	7.96436	7.92407	7.58108	8.10836	8.26557	7.70848	7.68776	7.69457
P69905	8.10846	7.79356	7.4984	7.99221	9.37519	7.6051	7.86238	7.66662	8.58238	7.96323	8.62777	7.19732	7.53904	7.31486	6.99461	7.14072	7.26052	8.6812	7.45923	7.54588	6.81622	8.2696	7.22078	7.19621	6.78039	7.53583	6.9452	7.73424	7.69991	7.74067
P14927	10.6801	10.5908	10.9653	10.6605	11.0734	10.7036	10.9014	10.9297	10.6102	11.0563	11.001	10.737	11.1716	10.9816	10.7982	10.7016	11.2448	10.9715	10.7731	11.0965	11.0505	10.8728	11.0101	10.9296	11.0352	11.0803	11.1667	10.692	10.6808	10.692
P47756	10.8988	11.0399	11.1884	10.7198	11.1817	11.1817	11.1841	11.2222	10.9964	10.3184	10.465	10.6784	10.4727	10.2444	10.5773	10.6083	10.3039	10.6762	11.3652	11.1019	11.1439	11.1748	11.1092	11.0176	11.1092	11.0603	11.1545	11.0381	11.0334	11.0487
P29692	10.2228	10.2115	10.3162	10.3412	10.4381	10.5281	10.4121	10.3162	9.95781	9.77533	9.98367	10.1257	9.95789	9.87975	10.1944	10.2461	9.98007	9.99907	10.2884	9.87556	10.1635	9.99841	10.054	9.98667	10.0125	10.115	10.0059	9.91563	9.90719	9.92238
P13073	10.2946	9.78648	10.2321	9.86963	10.5157	9.91512	10.0567	10.0021	10.5685	10.8736	10.5688	10.2808	10.6158	10.7984	10.2664	10.24	10.5712	11.1385	10.6516	10.6414	11.0588	10.5277	11.0556	11.0359	11.0588	10.768	10.981	10.7894	10.7842	10.7922
Q92499	9.06132	8.49752	8.87663	8.81865	8.74547	8.69919	8.63805	8.63049	8.8629	8.95063	8.93253	8.83092	9.04973	9.04973	8.84506	8.77534	9.12933	8.94727	8.55848	8.06478	8.06478	8.06478	8.06478	8.06478	8.06478	8.06478	8.06478	8.68967	8.77544	8.76873
K7ERQ8	10.0002	10.4952	10.0714	10.3978	9.51936	10.2024	10.0764	10.1915	10.8862	10.535	10.6436	10.3996	10.1742	10.885	10.5197	10.5254	10.2711	10.7353	11.1057	10.3552	10.1364	10.8087	10.3355	10.3038	10.0946	10.3614	10.3403	10.7559	10.7614	10.7575
P15259	9.87177	10.115	10.1478	10.0668	10.3875	10.3825	10.098	10.1656	9.43644	9.07802	9.18476	10.1648	9.26645	9.43478	10.2402	10.276	9.07025	9.02858	9.80775	9.43642	10.1035	9.39772	9.72044	10.1567	10.4125	9.58744	9.66056	9.93106	9.92108	9.93295
P34932	10.5308	10.5894	10.4132	10.4442	10.5744	10.6816	10.5202	10.4288	10.2697	9.7483	9.95759	10.2018	10.0288	9.94297	10.2043	10.2219	9.77371	10.1103	10.4806	10.4635	10.5462	10.3943	10.2317	10.4553	10.4806	10.4874	10.3041	10.2366	10.2406	10.219
P25787	9.48531	9.72909	9.71625	9.82392	9.79818	9.98208	9.74529	9.53565	9.51441	9.06383	9.29561	9.52645	9.29222	9.1701	9.57626	9.63656	9.10145	9.34667	9.54889	9.18859	9.69281	9.42567	9.47726	9.45941	9.55455	9.48623	9.32276	9.48107	9.4723	9.47449
Q12874	11.0691	10.5974	11.404	10.8885	10.9494	11.0616	10.9676	10.988	10.4199	11.3028	10.9488	10.6264	10.9984	10.6561	10.6602	10.517	11.3028	10.7142	10.1797	10.9141	11.2435	10.497	11.0264	11.111	11.1874	11.116	11.2468	10.4712	10.4704	10.4701
P61020	8.44841	8.33719	8.3976	8.09765	8.4728	8.31845	8.40395	8.36917	8.28345	8.35911	8.20309	8.05152	8.09672	8.39999	8.11253	8.01433	8.25796	8.44594	8.24546	8.89844	8.40261	8.34424	8.40261	8.4979	8.37639	8.45681	8.50076	8.11891	8.11037	8.11847
O43815	8.54658	8.67877	8.16027	8.50772	8.36092	8.21063	8.16872	8.11114	8.18487	8.72275	8.55731	8.28959	8.62844	8.45415	8.3483	8.35287	8.5384	8.75177	8.24791	7.93481	8.49575	8.41438	8.41619	7.96246	8.24208	8.45288	8.41212	8.20395	8.19344	8.21542
Q6DD88	9.57905	10.4917	10.2049	10.107	10.3635	10.0687	10.2656	10.2616	10.2656	10.8663	10.4906	10.1272	10.5843	10.3271	10.1678	10.2506	10.5526	10.4278	10.5424	10.6363	9.91259	10.6657	10.1722	10.1058	9.89556	10.2239	10.0412	10.1793	10.177	10.1806
Q9UKM9	11.4517	11.358	11.7031	11.5049	11.0659	11.5916	11.3264	11.509	11.4817	11.1151	11.3794	11.4124	11.2433	11.7119	11.4603	11.2908	11.3529	11.5407	11.0642	11.1763	11.2432	11.1126	11.2919	11.2283	11.2188	11.3975	11.6875	11.1158	11.1176	11.1153
Q9Y230	9.59718	8.86946	8.65901	9.07849	8.64438	8.73318	8.60719	8.61361	8.70863	9.56454	9.61043	9.02802	9.66926	9.81925	9.12603	9.34689	9.88731	9.61957	8.37887	8.45118	8.89025	8.36172	8.84854	8.63396	8.70807	8.66093	8.64674	8.53745	8.53986	8.52772
Q9HC38	10.2212	9.79976	10.5145	10.0279	10.6533	10.9838	10.5793	10.4945	10.0045	9.61742	9.73205	10.5716	9.75406	9.88573	10.6127	10.5318	9.77151	9.65498	9.93058	9.63977	10.1039	9.72911	10.0133	10.2806	10.6299	9.74088	9.77997	9.99533	9.99133	10.0057
P45974	9.43856	9.23017	8.87607	9.43856	9.08109	9.11285	9.05874	8.88978	9.11611	8.72853	8.78086	9.18188	8.74845	8.87967	9.24944	9.50849	8.69869	9.03195	9.38681	9.25814	8.94326	9.39417	8.91335	8.92502	9.04432	9.06336	8.79121	9.19771	9.19858	9.18062
P49257	9.86376	9.84395	9.81763	9.83551	9.57257	9.41367	9.73582	9.62358	9.83551	10.0791	9.95126	9.64818	10.0859	9.89169	9.67623	9.65877	10.0279	10.0721	10.1183	10.2166	9.74776	10.0984	9.66918	9.65589	9.5326	9.7828	9.7287	9.77975	9.75961	9.77468
P12235	8.08828	8.80349	8.36816	8.2898	8.37369	8.25964	8.45071	8.36313	8.76889	8.58364	8.28087	8.11332	8.27504	8.78532	8.72761	8.18015	8.63321	8.3687	8.61915	9.00129	8.30095	8.54242	8.32836	8.27522	8.04311	8.47356	8.49092	8.32707	8.34218	8.36838
P62753	10.5735	9.99372	10.7364	10.328	10.6445	10.7759	10.7194	10.5536	10.0071	10.4815	10.4746	10.5025	10.2617	10.44	10.5736	10.3045	10.3853	10.0098	9.75116	9.47702	10.3605	9.71678	10.3091	10.2521	10.3493	10.0485	10.2622	10.0532	10.0511	10.0433
O43143	9.44667	9.299	9.88564	9.33905	9.39527	9.60645	9.45725	9.472	9.01703	9.38199	9.16241	9.01194	9.15462	9.43172	9.25206	8.88507	9.45023	9.08527	9.42412	9.63934	9.88882	9.35244	9.91153	9.89696	9.93062	9.9228	10.2116	8.93572	8.97367	8.96742
Q3ZCW2	10.2083	10.04	9.30528	9.81821	9.3908	9.49569	9.75316	9.67576	10.6969	9.92251	10.2277	10.6241	10.1667	10.0704	10.4561	10.5333	9.8281	9.7791	11.0167	10.5819	9.79119	10.8007	10.0655	10.0991	9.80341	10.2666	9.8683	10.5242	10.5207	10.5279
P02730	7.39573	7.2136	6.85197	7.24811	8.17901	7.40085	7.30355	7.1958	9.31778	8.18829	8.30755	7.71132	7.96882	8.02025	7.62825	7.71132	7.96882	9.00174	8.25056	8.09129	7.64684	8.08207	7.63339	7.7042	7.54286	7.80964	7.67552	8.30271	8.33695	8.30715
Q96AG4	9.88244	9.11331	9.19083	9.68873	9.19083	9.04789	9.00843	9.22522	9.81044	9.51591	9.96514	9.26862	9.83201	9.9372	9.49601	9.55613	9.72149	10.0851	10.3893	9.82074	9.93224	10.0435	9.96233	9.84795	9.51798	10.1528	9.96959	10.0238	10.0169	10.0034
Q15717	10.2012	9.86487	10.4657	10.0531	10.3407	10.2604	10.2504	10.2529	9.8468	9.75158	10.0189	10.1009	10.0688	9.76531	10.147	10.0494	10.0337	10.1513	9.75143	10.134	10.0572	9.84855	10.1177	10.1257	9.98459	10.2553	10.3844	9.7011	9.71685	9.70902
Q05639	11.7159	11.4396	11.9003	11.7028	11.6411	12.2414	11.8745	12.0559	11.3212	10.9859	11.1642	11.8425	11.1556	11.1408	11.6133	11.8324	11.1642	11.0676	11.4703	10.9523	11.7743	11.1646	11.631	11.6111	11.8594	11.385	11.3442	11.6204	11.6224	11.6323
P05023	9.55579	9.42168	9.29455	9.10017	9.48583	9.33212	9.14306	9.23721	9.23721	9.62065	9.37928	9.23234	9.40876	9.53725	9.23885	9.19848	9.76449	9.22049	9.01216	9.81876	9.27519	9.61565	9.30228	9.46157	9.30677	9.46522	9.49292	9.16243	9.15861	9.15878
P62328	11.8179	13.1866	12.0092	12.6096	12.8524	12.4126	12.5336	12.4126	11.8427	11.2246	11.3827	12.2584	11.5922	11.4528	12.2671	12.3722	10.8089	10.8485	12.5786	11.2584	12.4504	12.1926	12.096	12.3938	12.7909	12.0098	11.5039	12.7713	12.7699	12.7734
P61225	9.11251	9.20184	8.98003	9.49971	8.79956	9.11251	9.22656	9.24507	9.7061	9.68744	9.84769	9.51265	9.92265	9.852	9.60654	9.51628	10.0125	9.86296	9.99935	9.98479	9.59708	10.3889	9.74255	9.71286	9.5991	9.87987	9.67752	9.89033	9.88984	9.88157
P62269	11.4787	11.1654	11.2152	11.4484	11.1216	11.7083	11.3534	11.2755	10.8658	10.9358	11.2798	11.3691	11.3136	11.0453	11.3279	11.3238	11.4463	10.9455	10.55	11.2092	11.5295	10.7819	11.445	11.4608	11.4104	11.3213	11.4873	10.7855	10.7862	10.7875
Q8NF91	7.94579	8.40413	8.20068	8.02213	8.11919	7.93851	7.8531	7.91934	7.52312	7.99038	7.91703	7.68703	7.79708	8.08624	7.76386	7.48529	8.21398	8.1254	7.50536	8.01899	8.20368	7.95004	8.07843	8.00552	8.11263	8.06649	8.38828	7.47907	7.51819	7.49128
Q9BTV4	9.64408	9.74505	9.69803	9.29371	9.49398	9.17767	9.47362	9.47362	9.52522	10.0056	9.58999	9.4097	9.90048	9.59466	9.42123	9.29918	10.0258	9.65875	9.32787	9.90447	9.47598	9.49051	9.55583	9.51991	9.54121	9.58825	9.8385	9.42494	9.44162	9.44168
O15511	10.8571	11.0653	10.7926	11.2306	10.6954	10.9555	10.8824	10.9611	10.9967	10.5486	10.4544	10.6447	10.3511	10.5486	10.5486	10.6914	10.3296	10.8465	11.0739	10.6888	11.1325	11.0631	10.9408	10.9408	10.9921	10.7348	10.6858	11.2441	11.2355	11.2399
O00602	10.5255	11.3296	10.0901	11.0192	9.94984	10.1462	10.6432	10.1597	9.61581	11.1045	10.8844	9.54494	10.8604	10.4842	10.0608	9.98082	10.6158	9.94759	9.76806	11.8606	9.94222	10.2718	10.1707	10.1861	10.0956	10.1001	9.94559	10.0481	10.0486	10.0561
P36542	9.75722	10.0711	10.0656	10.0276	9.95992	10.073	10.1671	10.131	10.6408	10.4325	10.2284	10.0986	10.1672	10.5915	9.88454	10.0794	10.2108	10.6323	10.5703	10.7375	10.4579	10.5288	10.6388	10.6935	10.4932	10.3446	10.7067	10.7603	10.7348	10.7461
P04839	10.9797	11.5238	10.908	11.2742	11.0436	11.0971	11.1381	10.8572	10.2997	11.0054	10.7147	10.3919	10.6901	10.4157	10.213	10.2157	10.662	10.2858	10.1661	11.3167	10.287	10.4306	10.5224	10.7784	10.2137	10.4785	10.6133	10.3752	10.3803	10.38
Q8TC12	10.1649	10.4152	9.661	10.404	9.65519	9.57923	9.78303	9.90387	10.4152	10.3477	10.2127	9.90934	10.5137	10.5308	9.85242	10.1226	10.4662	10.6069	10.5071	10.1814	9.57436	10.711	9.78662	9.73487	9.5768	9.96878	9.7435	10.3659	10.3766	10.3799
P13489	10.2266	10.1948	9.63658	10.3238	10.1863	10.334	10.0593	10.131	9.81259	9.63023	9.51886	9.90401	9.62637	9.49574	9.99343	9.99927	9.53447	9.45201	10.0077	9.8357	9.57251	9.81141	9.48739	9.74441	9.74441	9.66944	9.38768	9.76209	9.76333	9.7576
O14773	9.53703	9.00665	9.10069	9.5008	9.12932	9.00665	9.00176	9.1429	9.1429	9.59358	9.67028	9.25964	9.65198	9.36932	9.31097	9.28366	9.73818	9.50938	9.12687	9.2753	9.2949	9.04933	9.2949	9.47923	9.27153	9.14402	9.04755	9.35418	9.34382	9.35727
Q8WWP7	8.77592	8.26279	8.30801	8.38337	8.24743	8.13218	8.1366	8.20856	8.02881	8.29541	8.39794	8.07125	8.3478	8.02577	7.81847	8.04795	8.07568	8.00605	7.95682	7.88651	8.13288	7.71852	8.17508	8.15012	8.16167	8.03002	8.14721	8.02029	7.98617	7.98776
Q13435	11.0646	10.3257	11.0646	10.6366	10.673	10.6673	10.6028	10.622	10.222	10.8966	10.6862	10.3652	10.8924	11.077	10.3767	10.3363	11.2433	10.4898	10.0324	10.9615	10.9989	10.1881	10.7868	10.6654	10.8292	10.9287	11.1008	10.2629	10.2787	10.2733
P09382	11.1416	11.6446	11.2018	11.5632	11.6123	11.6692	11.312	11.6123	10.6903	10.0575	10.1227	10.825	10.2831	10.4535	10.6938	10.913	10.0637	10.1368	11.0041	11.384	11.3318	10.6814	10.8969	11.3796	11.0369	10.86	10.5242	10.9328	10.9381	10.9404
P33316	10.0777	9.78561	9.57538	9.79354	9.69749	9.61944	9.57249	9.53756	9.68144	9.9238	9.94483	9.63172	9.93913	9.77807	9.76688	9.70749	10.0183	9.83543	9.44127	9.92694	9.87471	9.80657	9.77655	9.89015	9.88157	9.82017	9.89896	9.71685	9.72471	9.7279
Q9Y3L3	10.238	10.313	10.2889	10.004	10.2184	10.3816	10.0399	9.92754	9.45733	9.22356	9.55121	9.99384	9.46801	9.44686	10.0958	9.83313	9.56751	9.62163	9.15419	8.9635	10.0007	9.15118	9.73242	9.55889	9.91445	9.42005	9.73792	9.51634	9.52771	9.52562
Q13045	9.36075	9.49878	8.9637	9.32366	9.19718	9.25542	9.10859	8.9328	9.26413	9.34209	9.43064	9.45882	9.38417	9.27471	9.39087	9.62933	9.23636	9.48343	9.49892	9.28973	8.94333	9.46336	9.02664	9.03845	8.98241	9.15301	9.06061	9.30936	9.30232	9.27913
Q9H299	10.8602	10.9855	11.1029	11.0738	11.038	11.6855	11.1498	11.4613	11.5	10.45	10.5097	11.1805	10.4532	10.6825	11.0247	11.246	10.3228	10.3352	11.2139	10.0605	10.6849	11.2865	10.5433	10.6551	10.8615	10.435	10.1388	11.3967	11.3863	11.3928
P28066	9.45559	9.7218	9.58867	9.60359	9.57081	9.68292	9.43652	9.31869	9.3546	9.39234	9.38091	9.57401	9.33665	9.2485	9.63757	9.59384	9.38952	9.20655	9.2993	8.9773	9.33822	9.07107	9.2168	9.35281	9.34641	9.2993	9.2858	9.22353	9.21714	9.21766
Q8NC51	10.3317	10.2722	10.6658	10.4584	10.3851	11.013	10.8581	10.6619	9.99232	9.96913	10.2438	10.7373	10.2558	10.1885	10.7504	10.5755	10.2183	10.194	9.86906	9.81207	10.6193	9.82647	10.4119	10.3593	10.5462	10.2869	10.3593	10.0384	10.0468	10.0344
P26583	10.466	10.8099	11.2003	10.466	10.9191	11.2372	11.4063	11.3903	10.4695	10.4116	10.1652	10.6059	9.81313	10.7206	10.8197	10.4631	9.74577	10.3364	10.6449	10.8635	11.4117	10.371	11.1477	11.2894	11.5529	10.6422	11.2478	10.8417	10.8443	10.8386
P24539	10.1753	10.2244	10.8073	10.2181	10.5189	10.5743	10.7255	10.663	10.5792	10.7964	10.6966	10.4886	10.7568	10.5832	10.3806	10.3356	10.7425	10.577	10.6492	11.5338	10.8107	10.8384	10.8275	10.8487	10.7185	10.9226	10.9447	10.4962	10.4983	10.4981
P08236	10.1562	9.97998	9.84823	10.1162	10.2023	9.66182	9.66307	9.79093	9.3831	9.07832	9.71107	9.29247	9.24599	9.89265	9.27838	9.33005	9.48626	9.74603	9.52577	10.0827	10.0724	9.74	9.77787	9.74904	10.0771	9.74	9.67207	9.60276	9.59793	9.59646
P62879	10.3588	10.6875	10.0723	10.7069	9.74081	10.1453	10.3014	10.3683	11.3123	10.4865	10.6831	10.6615	10.2342	11.1397	10.3686	10.5973	10.3954	10.8561	11.0859	10.5315	9.66109	10.9685	9.9958	10.1188	9.90069	10.0533	9.99352	11.0209	11.0236	11.0221
Q9HAV0	10.3588	10.6875	10.0723	10.7069	9.74081	10.1453	10.3014	10.3683	11.3123	10.4865	10.6831	10.6615	10.2342	11.1397	10.3686	10.5973	10.3954	10.8561	11.0859	10.5315	9.66109	10.9685	9.9958	10.1188	9.90069	10.0533	9.99352	11.0209	11.0236	11.0221
Q6IBS0	10.2089	10.3558	10.2967	10.2822	10.5562	10.492	10.5613	10.4625	10.6574	10.3442	10.4899	10.5976	10.3581	10.0561	10.6588	10.5668	10.2163	10.4256	10.5577	10.4404	10.6127	10.5806	10.6743	10.5835	10.7133	10.5181	10.6257	10.6111	10.604	10.6062
P10644	10.1476	9.74306	9.57349	9.65937	9.93324	9.65399	9.85715	9.77618	10.063	9.45126	9.98672	10.2987	10.0713	9.82609	10.1126	10.2911	9.80582	10.2847	10.4151	9.64238	10.1749	10.4833	10.2373	10.0496	10.1875	10.2593	9.9301	10.3754	10.388	10.3703
Q16836	10.8058	10.916	10.5815	10.6647	10.916	10.562	10.9741	10.7971	10.6752	11.6497	11.2622	11.0191	11.4476	11.144	11.0965	11.063	11.5007	11.3531	10.788	11.4492	11.0614	11.3416	11.0901	11.1641	11.1641	11.182	11.093	11.0295	11.0481	11.0481
Q53H12	10.2987	10.0588	10.1805	10.1739	10.0049	9.75421	9.60892	9.57873	9.50297	9.74515	9.72273	9.23927	9.67004	10.1441	9.37154	9.30738	10.0729	9.79883	9.51731	10.2539	10.0619	9.73728	9.99848	9.72906	10.1129	9.78764	10.418	9.6134	9.62396	9.62476
P53999	11.1031	10.8211	11.3208	10.9779	11.1075	10.9463	11.1475	10.8297	10.3628	10.6756	10.5768	10.7219	10.4499	10.9997	11.0715	10.683	10.683	10.2744	10.3241	10.7829	11.1789	10.5973	10.9525	10.928	11.229	10.7454	11.2426	10.3219	10.3315	10.3401
Q15746	8.32295	8.32295	8.05663	8.37608	7.89884	8.23253	8.59848	8.78955	9.57023	8.30081	8.81322	9.44282	8.76278	9.17693	8.99508	9.36969	8.18281	9.26989	10.0655	9.14148	8.92111	9.95635	9.17448	9.09152	8.97601	9.39116	8.90661	9.58597	9.55178	9.57032
Q9Y265	10.1146	10.1645	10.272	9.97732	10.2062	10.1183	9.97732	9.9882	9.72703	10.2525	10.1711	9.94439	10.1999	10.2289	9.90274	9.92946	10.4315	10.0149	9.93575	10.4673	10.2805	10.091	10.162	10.1601	10.2446	10.2947	10.4217	9.89332	9.88317	9.87954
O95716	8.06093	8.6484	8.11375	8.69139	8.53451	8.26584	8.36587	8.20555	7.89252	8.82412	8.41869	8.45231	8.55829	8.14084	8.3803	8.17077	8.61788	8.14898	7.88122	9.07552	7.98751	8.32126	8.1359	8.51815	7.95991	8.35155	8.16271	8.16315	8.15021	8.1423
P40227	10.7531	10.6696	10.299	10.5164	10.3992	10.6351	10.6518	10.4956	10.3764	10.3604	10.5621	10.8997	10.5566	10.3466	10.8927	10.9205	10.5093	10.5655	10.7125	10.3803	10.8804	10.6722	10.6944	10.7433	10.8448	10.6944	10.6722	10.537	10.5398	10.551
Q96F07	10.4611	10.0373	9.86809	10.0877	9.96634	9.82914	9.92931	9.8821	10.1801	10.2599	10.0226	9.93126	10.3135	10.2051	10.0347	10.0444	10.3939	10.2087	10.4038	10.2762	9.88529	10.1719	9.91544	9.97441	9.8015	9.91777	9.90703	10.1136	10.1251	10.117
P43403	10.1673	10.138	10.4389	10.1045	10.383	10.425	10.0762	10.3481	9.7261	9.67391	9.71843	10.3007	9.88422	9.67808	10.2352	10.111	9.75121	9.74482	9.7471	9.80735	10.1999	9.92806	9.98676	10.0566	10.3825	9.83697	10.0777	9.9442	9.96962	9.95126
P30519	9.3889	9.09364	9.70207	9.05236	9.55758	9.34106	9.38488	9.32799	9.10672	9.49051	9.53782	9.25362	9.37026	9.65705	9.26282	9.0472	9.70714	9.47161	8.97224	9.37052	9.51211	9.18621	9.40992	9.28763	9.48516	9.37276	9.77518	9.08339	9.0809	9.07185
Q08AF3	10.6873	10.2305	10.8227	10.371	10.648	10.7793	10.418	10.5128	10.3234	10.7639	10.76	10.7117	10.8124	11.0488	10.8038	10.4948	10.961	10.6652	10.2666	10.6699	10.765	10.4383	10.7239	10.759	10.8478	10.6436	11.1174	10.3365	10.3204	10.336
P30042	9.90756	10.0835	10.1029	10.4546	10.3251	9.86492	10.0314	9.9717	10.122	10.6196	10.5486	10.1203	10.5194	10.5486	10.242	10.1804	10.6561	10.5324	9.81471	10.2134	10.1443	10.2134	10.0588	10.2547	10.1127	10.2677	9.97994	10.1305	10.1374	10.1473
P06744	10.3735	10.4863	10.3881	10.5435	10.9519	10.8591	10.6858	10.7601	10.5435	9.88972	10.0644	10.7588	10.0634	10.1609	10.6357	10.8047	9.87712	9.91391	11.0696	9.88686	10.2088	10.402	10.2251	10.3266	10.4311	10.1404	10.0797	10.6562	10.6528	10.6632
P47755	10.4382	10.3264	9.7695	9.96871	10.0528	9.7695	9.72277	9.7695	9.87618	9.66636	9.86535	10.0662	10.0261	9.73701	9.94876	10.1761	9.78948	9.87973	9.83699	9.18959	9.38167	9.63807	9.41387	9.28421	9.22293	9.50252	9.17417	9.94148	9.93573	9.93918
P10515	9.87305	9.42769	9.50176	9.68102	9.41208	9.28303	9.35357	9.3175	9.50523	9.85943	9.60698	9.38271	9.66109	9.73358	9.47439	9.42946	10.0184	9.68014	9.46291	8.6771	9.22579	9.2095	9.23418	9.21848	9.28656	9.26235	9.20534	9.45734	9.46987	9.47778
P49755	9.79898	10.0107	9.95974	9.78708	9.94626	9.47324	9.84119	9.93442	10.2766	11.0901	11.0525	10.6342	11.08	10.7768	10.6204	10.4796	11.0515	10.9381	10.7194	10.8015	10.7825	10.5014	10.7217	10.6704	10.6646	10.4067	10.4856	10.8021	10.8035	10.7963
O75874	9.5183	9.77583	9.04189	9.7544	9.68911	9.39098	9.37775	9.33429	9.23838	8.83304	8.83051	9.2066	8.73628	8.93863	9.22313	9.21622	8.59071	8.59071	9.50962	9.24141	9.11964	9.25371	8.9957	9.14454	9.03001	9.0937	8.80098	9.23824	9.25657	9.23769
P84085	10.6566	10.8175	10.842	10.6927	10.4349	11.2766	11.0053	11.3752	11.885	9.75667	10.4107	11.08	9.87615	10.0408	10.9575	11.0273	9.52464	10.9222	11.31	9.24046	9.58866	10.7194	9.8631	10.0113	9.99206	9.40902	9.47978	11.4961	11.4968	11.5032
P50416	9.00583	8.88627	8.74127	9.12663	8.67931	8.51556	8.62972	8.76256	9.34197	9.46965	9.37678	9.03231	9.36474	9.48802	9.02211	8.98758	9.50345	9.41583	9.32105	9.92494	9.47299	9.36804	9.4299	9.67347	9.37297	9.61847	9.54087	9.15814	9.18605	9.18844
P38606	9.67293	9.74944	9.61351	9.88799	9.5969	9.61549	9.58993	9.67749	9.869	9.4716	9.60884	9.52198	9.60553	9.35051	9.50259	9.67982	9.54556	9.63193	9.68466	9.72683	9.57689	9.67594	9.49841	9.75971	9.56409	9.59345	9.72683	9.58211	9.55072	9.57442
P61626	10.4438	10.0769	10.2864	10.9817	10.6259	10.8605	9.73111	10.8563	10.008	11.4227	10.5388	10.0658	10.3	10.433	10.2324	10.0171	10.7752	10.0854	9.97157	11.3699	10.0643	10.1561	9.41475	10.7538	10.1436	10.296	9.98338	10.3686	10.3646	10.3712
P61088	9.85862	9.8257	10.3859	9.8944	10.6884	10.6341	10.5179	10.3466	9.85384	9.27689	9.46233	10.3219	9.50436	9.36762	10.3919	10.3567	9.11129	9.38589	9.88606	9.44258	10.2274	9.99433	10.0126	10.2162	10.6007	9.80821	9.7407	10.0269	10.0214	10.0251
P20042	9.7824	9.88577	9.78356	9.85783	9.93661	9.91738	9.85395	9.72229	9.5866	9.79911	9.8658	9.7944	9.85699	9.71397	9.90395	9.79911	9.8658	9.87553	9.72276	9.9875	9.92387	9.84241	9.91836	9.8977	9.83166	9.96866	9.8977	9.60332	9.60747	9.60322
P08571	9.58576	10.0457	9.04371	9.57575	9.31405	9.27614	9.24468	9.13069	9.07193	9.06776	9.18194	8.61972	9.07452	9.055	8.76979	8.55447	9.54041	9.1385	8.85148	10.102	9.21158	9.20205	9.3806	9.44452	9.34547	9.3263	9.17932	9.1095	9.09261	9.0763
P11169	10.1496	10.0569	9.44043	10.1299	9.68994	9.49591	9.96005	9.86843	10.7012	10.6215	10.3744	10.4263	10.3919	10.3627	10.3821	10.3821	10.3137	11.1494	11.1987	10.4038	10.4561	10.8729	10.7032	10.6648	10.3787	10.4224	10.0721	11.1244	11.1248	11.1281
Q9H3N1	11.2434	11.4131	11.4371	11.3975	11.544	11.3365	11.3546	11.3886	11.1198	11.469	11.5019	11.2347	11.6541	11.3218	11.3074	11.262	11.6177	11.5626	11.2853	11.7083	11.34	11.385	11.3511	11.34	11.2577	11.4341	11.6547	11.2655	11.2854	11.2811
P09429	10.9896	10.8589	11.3532	10.9803	10.7876	11.5147	11.3754	11.2944	10.3475	10.4653	10.1041	10.9703	10.0045	10.8343	11.089	10.881	10.1802	10.2887	10.3056	10.6764	11.6056	10.2552	11.2097	11.3686	11.7078	10.9177	11.0333	10.7611	10.7581	10.7634
P49591	9.1078	8.64172	8.84469	8.97378	9.14773	9.15262	8.93962	8.91575	8.95746	8.58091	8.77228	9.59258	8.59791	8.97363	9.16777	9.61095	8.74675	8.73258	9.26264	8.70428	9.37368	8.76707	9.22169	9.27234	9.47034	9.08652	8.91446	8.81262	8.82834	8.80836
P60900	10.5396	10.5705	10.6929	10.5587	10.3337	10.9297	10.5869	10.5511	10.4786	9.84018	10.0804	10.411	10.0631	10.0178	10.256	10.4391	10.077	9.99305	10.3891	9.81673	10.2949	10.159	10.2345	10.38	10.3147	10.2741	10.38	10.2249	10.2529	10.2504
Q9NX63	11.6432	11.261	11.1897	11.261	10.7718	10.9878	11.0861	11.2141	11.0736	11.7161	11.434	11.0603	11.5429	11.5548	11.1311	11.0709	11.6868	11.2832	11.0199	11.5881	11.0761	11.2947	11.014	11.185	10.9904	11.1509	10.9957	11.016	11.0246	11.0303
Q9UNF0	10.0192	10.1483	9.53396	9.68582	9.69439	9.48228	9.62623	9.64314	9.87663	9.74952	9.93933	9.88395	9.69584	9.99289	9.9123	10.1438	9.76675	9.8939	10.3337	9.80811	9.49312	10.1393	9.49312	9.5046	9.37444	9.61235	9.33432	10.0449	10.0463	10.0523
Q8N0Y7	9.89275	10.131	9.95085	10.0856	10.626	10.3689	10.0809	10.0898	9.37709	9.33905	9.40075	10.3522	9.44036	9.61404	10.4203	10.4345	9.272	9.2877	10.2473	9.59226	10.436	9.73974	9.94552	10.3736	10.6771	9.85322	9.93367	10.2614	10.2579	10.2675
P62750	11.477	11.3236	11.6727	11.222	11.7659	11.7464	11.6631	11.606	10.8758	11.1235	11.423	11.247	11.6519	11.2848	11.3588	11.2848	11.5861	11.275	10.669	10.9757	11.6127	10.7903	11.4328	11.4017	11.4078	11.5206	11.4417	10.8807	10.883	10.8802
Q16666	10.0639	10.2973	10.7709	10.1089	9.92828	10.5202	10.2411	10.2973	10.2018	10.5878	10.2852	10.0286	10.5502	10.6002	10.0711	10.0945	10.6953	10.2707	9.94654	10.4178	10.4959	10.1206	10.5559	10.6389	10.4721	10.3926	10.9494	10.1735	10.1691	10.158
P48444	9.28332	9.3613	9.51047	9.27557	9.68142	9.60772	9.53502	9.5757	9.49536	9.61564	9.71444	9.51074	9.43737	9.47959	9.55113	9.60063	9.63078	9.59137	9.68639	9.3155	9.56825	9.54603	9.60726	9.44833	9.43815	9.59393	9.49477	9.43532	9.43047	9.43014
P08567	7.09789	7.43525	7.35394	7.32552	7.31828	7.30067	7.57005	7.57005	8.60725	5.33709	6.3367	6.27491	5.78375	5.96559	6.25066	6.17273	5.78375	6.79422	8.22823	7.12549	7.21545	7.78183	7.38132	7.25612	7.20599	7.38132	7.0883	8.13403	8.10679	8.11586
P40306	8.81388	9.04523	9.42255	8.94098	8.67139	9.56445	9.13442	9.09107	8.67938	8.15	8.50349	8.96479	8.50901	8.63671	9.11932	9.08699	8.39236	8.46031	8.64278	9.20451	9.06599	8.43713	8.86444	9.06599	9.05983	8.73915	9.11308	8.70264	8.73667	8.7453
P35659	10.4961	10.3813	10.7571	10.3011	10.7382	10.6064	10.6443	10.4628	9.93531	10.9078	10.5399	10.1844	10.5367	10.4244	10.2462	9.85624	10.5212	10.2392	9.91226	10.6829	10.8105	10.0067	10.6996	10.5932	10.8137	10.6364	10.927	10.0633	10.0767	10.062
O60234	10.283	10.5552	10.8375	10.5321	11.2576	11.2335	11.043	11.0949	10.3886	9.85609	10.0683	10.7938	10.0108	10.0282	10.8721	10.7841	9.86849	10.0059	10.7455	10.0695	10.3971	10.4101	10.216	10.3177	10.6847	10.1108	9.96008	10.5023	10.5078	10.5088
P41240	10.2228	10.038	10.2747	10.1077	10.3871	10.4511	10.0721	10.2884	10.1279	9.91372	10.0498	10.4007	10.0639	9.97454	10.4698	10.4437	9.92234	10.0684	10.2651	10.0203	10.2947	10.1712	10.0864	10.1836	10.3257	10.0274	9.93084	10.2523	10.2654	10.2568
P46781	10.7918	10.8048	11.0662	10.7258	11.0132	11.3996	11.2632	10.9872	10.6078	10.4671	10.5962	10.8427	10.7849	10.3072	10.8184	10.5998	10.8323	10.4438	10.2603	11.1116	10.6453	10.32	10.7394	10.8191	10.6753	10.6687	10.8809	10.4532	10.4592	10.4604
Q96PK6	11.343	10.6703	11.4442	10.8275	10.9794	11.153	11.0135	11.1202	10.6843	11.3077	11.1734	10.7968	11.2514	11.6299	10.9761	10.753	11.619	10.9539	10.8343	11.4357	10.8019	11.1864	10.7768	10.7147	10.7029	11.0791	11.1109	10.4822	10.4855	10.4964
P62993	10.2816	10.8838	10.5569	10.5117	10.8368	10.9989	10.8283	10.7665	10.795	10.3006	10.5633	11.0122	10.5903	10.5066	11.0198	11.0575	10.3848	10.6577	11.0928	10.5154	10.7098	10.9668	10.6211	10.5665	10.6852	10.7752	10.4717	10.7877	10.7889	10.7877
P0DOY2	10.5147	11.2713	10.1929	10.8023	10.7276	10.3064	10.4178	10.3358	10.9436	10.8531	11.2022	10.4599	10.7544	10.8101	10.254	10.5078	10.743	10.9756	11.5702	10.8453	11.2007	10.7586	11.0838	10.8643	10.5398	11.3067	11.1388	10.9777	10.9671	10.9692
P0DOY3	10.5147	11.2713	10.1929	10.8023	10.7276	10.3064	10.4178	10.3358	10.9436	10.8531	11.2022	10.4599	10.7544	10.8101	10.254	10.5078	10.743	10.9756	11.5702	10.8453	11.2007	10.7586	11.0838	10.8643	10.5398	11.3067	11.1388	10.9777	10.9671	10.9692
Q9UKV3	9.66533	9.2583	9.90118	9.47224	9.80609	9.5558	9.50837	9.38788	9.2367	9.70812	9.19383	9.16167	9.59828	10.026	9.21265	9.2574	10.2378	9.64258	8.86629	10.0013	10.1855	9.28371	10.0243	9.96606	10.2313	10.0698	10.5522	9.07024	9.10453	9.11203
P07741	9.88009	9.56039	10.077	9.88811	10.2203	10.5769	10.1798	10.1371	9.69571	8.99654	9.07802	10.1051	9.16534	9.38666	10.108	9.99891	8.98752	9.37729	9.78624	8.64715	9.79259	9.36773	9.64359	9.67529	10.0732	9.32623	9.28896	9.87877	9.88372	9.86615
Q01813	7.50178	7.59134	7.48237	7.69748	7.95483	7.3711	7.43955	7.57696	8.22093	7.40095	7.8144	8.00837	7.98169	7.79614	7.73409	8.06266	7.38337	8.22656	8.35388	7.77588	7.9264	7.9455	7.98531	7.84526	7.80479	7.83256	7.74213	8.27405	8.26841	8.27048
Q96A08	7.34612	7.04356	7.67792	6.96766	6.91807	7.50861	7.33962	7.54012	7.30451	7.66575	7.37138	7.22409	7.27323	7.5278	7.24705	7.24705	7.22814	6.73488	6.77117	7.27504	7.01311	7.00574	7.07096	7.0218	7.1376	7.04763	7.38588	7.12158	7.11708	7.11677
Q14677	10.2466	10.543	10.2046	10.3474	10.3776	10.1419	10.1502	10.1644	10.4067	9.70996	9.87568	9.92875	9.59696	9.84301	9.97598	9.86727	9.53894	10.0435	10.5385	10.0473	10.1712	10.4693	10.1776	10.2182	10.099	10.2302	10.0815	10.3638	10.3643	10.346
Q9NTI5	9.60593	9.76427	9.63496	9.60593	9.23932	9.47948	9.44112	9.44765	9.27752	9.73028	9.51252	9.31611	9.551	9.62129	9.31889	9.37378	9.88176	9.41645	9.1297	9.98674	9.64662	9.33256	9.5903	9.74262	9.79755	9.63856	9.9565	9.29206	9.28713	9.30216
A6NNZ2	9.63015	9.60803	9.58903	9.626	9.777	9.70828	9.73494	9.78509	10.3379	9.88814	9.79944	10.2297	9.93064	9.90512	9.89877	10.1366	9.66902	10.3392	10.8189	10.3355	10.289	10.4559	10.2497	10.1475	10.1176	10.2721	10.0367	10.8635	10.8649	10.869
P08708	8.90514	9.123	9.2771	8.93521	9.63077	9.6044	9.60119	9.30344	8.74245	9.19063	9.20296	9.31031	9.3052	8.76847	9.30008	9.04785	8.9352	9.36921	8.94254	9.02265	9.98898	8.88992	9.76506	9.77046	9.88909	9.21202	9.73697	9.26493	9.27152	9.26664
P46783	10.2146	9.71706	10.3576	10.0551	10.0884	10.2922	10.0884	10.0414	9.64013	9.57741	10.0062	10.2974	10.167	9.84422	10.1337	10.0843	10.0225	9.93225	9.50425	9.73611	10.3459	9.5783	10.2044	10.0672	10.2389	9.83063	10.0474	9.75519	9.77546	9.77204
Q9Y228	9.64845	9.47146	10.1449	9.60343	10.115	9.9605	9.87621	9.99495	9.71127	10.1316	9.88581	9.69574	9.91229	9.90613	9.74639	9.57361	10.1758	9.84941	10.1429	10.3637	10.4213	10.2346	10.1371	10.2149	10.4996	10.3219	10.4394	9.72229	9.70335	9.72737
P05204	10.5023	10.3308	10.96	10.5937	9.43929	10.7427	10.6661	10.7791	10.6978	10.8009	10.4186	10.4255	10.0161	11.3928	10.2821	10.3602	10.3416	10.0308	10.015	10.6348	10.0595	9.63302	9.54453	10.0447	9.97852	9.75688	9.95698	10.1953	10.208	10.2064
P63244	10.9007	10.9549	10.7599	11.0844	10.8558	11.3711	11.1114	10.7684	10.4233	9.94404	10.1838	10.745	10.3034	10.3747	10.7764	10.6839	10.2115	10.4132	10.0817	10.988	10.5304	10.0097	10.5261	10.5946	10.621	10.093	10.345	10.2886	10.2974	10.3023
Q7L576	9.63763	9.29681	8.88942	9.1451	9.17661	9.13549	9.02698	9.04639	9.61487	8.93595	9.07917	9.388	9.29539	8.7011	9.55855	9.46712	8.95811	9.40931	9.82422	9.33688	8.93884	9.36261	9.02097	9.03433	8.79821	8.98874	8.88051	9.43935	9.45055	9.43723
Q14254	9.54842	9.92661	9.76007	10.0308	9.94711	9.65456	9.76991	9.76991	9.67068	10.2634	10.0799	9.69386	10.1669	9.95549	9.74034	9.78355	10.3084	9.88393	9.74107	10.2834	9.71572	9.89714	9.78048	9.76373	9.70731	9.78048	9.75594	9.68414	9.68258	9.71947
P84077	7.83766	8.38606	7.84666	7.7154	8.05552	8.14196	8.39143	8.17913	8.3602	8.28445	7.95511	8.05973	7.74865	7.80557	8.23463	8.02426	7.83991	8.35653	8.56628	8.08828	7.99164	8.66542	8.18906	8.46464	8.12067	8.05514	7.95709	8.97532	8.97028	8.98286
P61204	7.83766	8.38606	7.84666	7.7154	8.05552	8.14196	8.39143	8.17913	8.3602	8.28445	7.95511	8.05973	7.74865	7.80557	8.23463	8.02426	7.83991	8.35653	8.56628	8.08828	7.99164	8.66542	8.18906	8.46464	8.12067	8.05514	7.95709	8.97532	8.97028	8.98286
P17980	8.73179	9.21243	9.21243	8.83223	9.41616	9.2605	9.47605	9.33131	8.80301	8.77996	9.10218	9.57268	8.93607	8.77791	9.57621	9.38266	8.87335	9.14928	9.18753	8.2838	8.86892	8.87212	8.64606	8.51843	8.82043	8.81112	8.45196	8.9298	8.9491	8.92901
Q92888	10.1419	9.93226	10.0195	9.88978	10.1419	10.006	9.88202	9.78229	9.24075	8.50645	8.57319	8.92401	8.20027	8.86798	9.00545	8.81299	8.49279	8.60454	9.26952	10.0068	10.0238	9.49043	9.81776	9.83726	9.88363	9.73202	10.1189	9.4283	9.43952	9.41768
Q12931	8.27884	8.31238	8.00123	8.10387	8.3416	7.67629	8.09644	7.90822	8.02822	8.84538	8.44346	7.88896	8.46671	8.14292	7.84343	7.70028	8.54622	8.16987	7.56192	8.51415	8.02551	7.79859	7.98736	8.0901	7.93057	8.05553	8.22853	7.66822	7.6534	7.67327
P01137	10.1376	10.4786	9.76955	10.245	10.0776	9.6726	10.2262	10.0815	10.8486	10.5939	10.243	9.96711	10.3657	10.1071	10.0088	10.0305	10.1942	10.9065	10.8146	10.6624	10.1252	10.9447	10.2205	10.1422	10.0069	10.3975	9.97724	10.653	10.6715	10.6722
Q96AX2	8.97594	8.91763	8.74075	8.88221	8.24906	8.67665	8.72368	8.97788	8.99621	9.28494	9.12171	8.57494	9.13733	8.87205	8.74386	8.80114	8.9733	9.01431	8.78354	8.7069	8.22902	9.03964	8.37925	8.36747	8.2573	8.512	8.41482	8.76662	8.7434	8.73794
P18583	6.99761	7.21491	7.66598	7.276	7.64309	7.79675	7.40881	7.61131	7.62023	8.26641	7.94572	7.64633	8.12892	8.21909	7.71152	7.82319	8.22603	8.30334	7.88513	8.19062	8.5426	8.11251	8.31316	8.33044	8.55581	8.43063	8.69331	7.92958	7.90665	7.92796
P30511	7.16804	8.01202	8.03896	7.33266	7.5761	8.03896	7.89833	7.51863	7.61905	8.59153	8.74281	8.08815	8.60315	8.32948	8.36425	8.06971	8.29494	8.17086	8.02838	7.92421	8.41316	8.05603	8.35948	7.8242	8.55662	8.43771	8.84168	8.15832	8.15352	8.16811
P23381	10.7793	11.7014	10.8083	10.9483	11.1157	11.0234	10.8184	10.7399	10.5696	10.1415	10.107	10.5801	10.4164	10.0368	10.6072	10.8136	10.1213	10.1569	10.4816	10.355	10.4781	10.4546	10.3067	10.4846	10.4095	10.3622	10.2842	10.5394	10.5456	10.5421
P06865	10.0788	10.0649	10.0214	10.031	9.86403	9.39725	9.69086	9.83112	9.54469	10.1208	10.0169	9.62846	9.93772	10.0127	9.61405	9.86767	10.1573	9.98473	9.52085	10.3361	9.79961	9.68666	9.93948	9.81014	9.84587	9.89918	10.0947	9.54658	9.54029	9.53495
Q8TAA3	10.6266	10.7298	10.7148	10.5625	10.5807	10.8714	10.4702	10.5836	10.3292	10.0178	10.3622	10.626	10.3596	10.2517	10.5408	10.6555	10.2743	10.2495	10.4923	9.93176	10.3234	10.3671	10.2453	10.4075	10.3671	10.2844	10.3103	10.4615	10.4596	10.4598
Q8IZP2	10.3689	10.0733	9.8369	10.5366	10.1058	10.5006	10.3318	10.101	10.2071	9.75031	9.83818	10.2965	9.95175	9.53004	10.3748	10.3353	9.64005	9.97246	10.3268	9.1468	9.88088	9.84606	9.80681	9.66027	9.92137	9.83788	9.58147	10.0277	10.052	10.0504
P50502	10.3689	10.0733	9.8369	10.5366	10.1058	10.5006	10.3318	10.101	10.2071	9.75031	9.83818	10.2965	9.95175	9.53004	10.3748	10.3353	9.64005	9.97246	10.3268	9.1468	9.88088	9.84606	9.80681	9.66027	9.92137	9.83788	9.58147	10.0277	10.052	10.0504
Q14644	7.95626	8.28177	7.58726	7.84927	7.784	7.97569	8.24207	8.33346	9.19032	8.5811	8.62216	8.56521	8.43515	8.48624	8.41089	8.60149	8.55999	10.246	9.13407	8.53471	7.92459	9.15681	8.16955	8.10095	7.89641	8.27463	8.00479	8.80464	8.7761	8.786
P39023	10.0364	10.0943	10.6764	10.1307	10.4623	10.8759	10.7098	10.5678	10.3254	9.76232	9.99342	10.433	10.1518	9.87139	10.1948	10.1558	9.90974	10.0611	9.82708	9.84722	10.3619	9.72513	10.2802	10.2846	10.2909	10.1441	10.4302	10.0578	10.0728	10.0723
Q13162	9.74206	10.2388	9.63576	9.78478	9.835	9.5135	9.67057	9.66243	9.91885	10.3577	10.596	10.004	10.2649	9.92239	9.9455	10.0629	9.95567	10.2367	10.3978	10.2675	9.7729	10.3991	9.92093	9.79796	9.66436	10.0171	9.89403	10.1364	10.1413	10.1371
Q9Y624	10.9106	10.7638	9.96191	10.8009	9.95022	10.0724	10.4365	10.2621	11.071	10.7267	11.0198	10.77	11.0088	11.1272	10.6546	10.9035	10.7219	11.0421	11.0858	10.0311	10.0272	11.1527	10.3537	10.2778	10.1096	10.5804	9.95144	10.8274	10.8245	10.8268
P16278	8.96661	8.4961	8.27124	8.63532	8.30505	8.17876	8.04061	8.18712	8.31787	8.41506	8.4276	7.9746	8.57172	8.67308	8.41506	8.43193	8.57963	8.53059	8.43618	8.24479	7.76791	8.28615	7.88185	7.921	7.68294	7.99908	7.79329	8.27853	8.23382	8.23719
P55209	10.2857	9.35101	9.07739	9.25025	9.55805	9.26921	9.45907	9.44406	9.96832	9.47565	9.59377	10.2477	9.57026	9.44798	9.94318	10.0617	9.19747	9.89322	10.6583	8.96721	9.65483	10.2781	9.91487	9.61511	9.61813	10.0287	9.35165	10.1873	10.1948	10.193
P18085	8.91366	9.27942	8.82313	8.93426	9.2622	9.08543	9.1204	9.15769	9.53628	8.78051	9.15764	9.34716	8.6746	8.66822	8.73275	9.28759	8.2684	9.26423	10.0151	9.55471	9.10375	9.91302	9.2612	9.20107	9.06491	9.19701	9.12786	9.5647	9.55996	9.53456
Q9NY33	8.22127	8.0514	7.56296	8.08503	7.81399	7.70572	7.73596	7.70572	8.04331	8.13168	8.07537	8.47522	8.21911	8.07897	8.37694	8.48524	8.13168	8.26788	8.68456	8.33902	8.33902	8.23334	8.14653	8.20957	8.26575	8.31309	8.19169	8.27078	8.24433	8.25336
P43307	11.2153	10.5507	10.8752	10.9866	10.9526	10.4327	10.6388	10.6581	10.4295	10.9117	10.7862	10.2244	11.0065	10.9458	10.3268	10.3889	11.1234	10.5912	10.6168	11.5703	10.8411	10.6917	10.8576	10.9189	10.8014	10.9685	10.9918	10.5581	10.5608	10.5512
P16949	10.0783	9.95566	9.78054	10.634	10.4132	10.3836	10.2239	10.0706	9.09593	8.70902	8.86152	9.81901	9.42036	9.1072	10.0111	9.97727	9.09897	9.13772	9.0449	9.44847	9.56363	9.26853	9.18304	9.44847	9.22924	9.41175	9.16016	9.33635	9.34509	9.34939
P16219	8.53507	8.58314	8.56449	8.78632	8.8897	8.81876	9.01768	8.83551	9.03133	9.3553	8.95934	8.96567	8.98568	9.15205	9.16998	8.67107	8.81817	9.30869	9.11536	9.21318	8.98749	9.10897	8.91989	8.95617	9.13001	8.91622	8.95617	9.05871	9.04076	9.0582
Q16718	8.52205	8.96581	9.02784	8.64813	9.02784	8.81126	8.94665	8.84499	8.60664	9.35319	9.2841	8.76629	9.1576	9.03529	8.72629	8.60962	9.3506	8.99066	8.36283	9.09651	8.92153	8.59975	8.90141	8.9921	8.95109	8.86972	9.11105	8.52545	8.50576	8.50317
P0DME0	10.262	10.3541	11.3589	10.6491	10.7804	11.3216	11.1188	11.025	10.0644	10.2812	10.2326	10.8225	10.0755	10.6566	11.0018	10.8023	10.4423	10.1562	9.72832	10.3778	11.0047	9.80333	10.6731	10.8204	11.1154	10.6731	10.9916	10.2301	10.2201	10.2234
Q14008	9.31004	9.41919	9.07847	9.34088	8.41052	8.96792	8.88235	8.96479	9.33652	9.14602	9.12235	9.19527	9.14146	8.86675	9.0734	9.18523	9.19527	9.44701	9.70622	8.57636	8.72993	9.3689	8.9538	8.71864	8.78502	8.93737	8.90025	9.33078	9.31556	9.32655
O00231	8.54564	8.90488	8.8467	8.72838	8.74985	9.02305	8.95069	8.81844	8.2629	8.40559	8.52932	8.86069	8.4641	8.37116	9.14264	8.98353	8.53417	8.5787	8.60312	8.51721	8.68095	8.6097	8.56544	8.55948	8.70993	8.59922	8.65061	8.45547	8.43442	8.40157
Q58FF6	8.62041	9.38397	9.24579	7.94816	8.82287	9.0191	9.40037	8.75482	7.82009	9.03477	8.25176	8.05272	7.84214	8.53221	7.88184	8.41067	8.81635	7.63478	8.20477	9.47275	9.3002	8.03937	8.26573	8.43601	8.36423	8.20477	8.74368	7.55127	7.56816	7.56998
P62136	10.1717	10.3115	10.4715	10.2423	10.541	10.5897	10.3701	10.4308	10.5246	10.7619	10.5567	10.6292	10.4964	10.5149	10.7485	10.5567	10.7092	10.5853	10.5418	10.3621	10.2934	10.204	10.0834	10.1239	10.1706	10.3528	10.2428	10.365	10.363	10.3689
P53007	9.56099	9.73321	9.70333	9.47107	9.4185	9.44464	9.49954	9.57206	9.45378	9.73652	9.42779	9.15957	9.58142	9.7181	9.30329	9.34539	9.85707	9.61227	9.60777	10.2268	9.49873	9.64213	9.4709	9.68191	9.54673	9.74631	9.7906	9.49438	9.48883	9.50438
P62241	10.3653	9.86642	10.4889	10.1968	10.6256	10.4931	10.4419	10.3128	10.1022	10.1006	10.4486	10.3815	10.5671	10.3316	10.5671	10.2603	10.7298	10.2861	9.85662	9.87712	10.4478	9.74535	10.4181	10.3103	10.4421	10.3346	10.4721	9.98982	9.97435	9.99091
O94804	8.91099	9.14147	8.87168	9.03321	8.78135	8.96915	8.82482	8.94289	8.61572	8.81625	8.7775	8.66419	8.70729	8.79085	8.60635	8.78047	8.73369	8.44491	8.87388	9.02559	8.73586	8.8413	8.68403	8.64215	8.65933	8.65933	8.74635	8.55795	8.52019	8.52651
P12931	8.98753	9.03745	8.91794	8.70907	9.01148	8.86105	8.95225	8.9224	9.81099	9.1944	9.21415	9.60593	9.48564	9.27139	9.44221	9.76587	9.22903	9.566	9.9176	9.37534	9.13607	10.0723	9.29817	9.24951	9.22512	9.49596	9.31617	9.66645	9.66872	9.66911
Q8N163	10.7289	10.4044	10.5956	10.1473	10.2532	10.4327	10.3363	10.3475	10.277	10.2502	10.3186	10.3012	10.2088	10.1627	10.2915	10.1529	10.3977	10.3152	10.0844	10.6214	10.5043	10.1625	10.4934	10.5489	10.526	10.5813	10.7085	10.1259	10.1377	10.1305
O00571	9.37349	9.93722	9.59402	9.51352	9.70409	9.93165	9.88679	9.6713	9.1193	9.13557	9.57092	9.35652	9.07816	8.89365	9.53047	9.3736	9.13003	9.10427	9.12673	9.005	9.48263	9.30454	9.47737	9.1958	9.26244	9.49339	9.53588	9.08012	9.0743	9.06909
P20718	8.80716	9.13441	10.4508	8.97222	10.2138	9.19808	8.77625	9.39723	8.69915	9.35636	9.64776	8.24847	9.47166	9.33432	8.3792	8.44956	8.71973	8.81326	9.09149	9.51955	10.6896	9.31774	10.2757	9.39911	10.1769	9.87837	10.6567	8.90485	8.91756	8.89501
Q9BXP5	9.21782	9.12575	9.72536	9.40473	9.18323	9.55949	9.33614	9.33859	9.18323	9.57103	9.43302	9.26135	9.45431	9.78791	9.33559	9.19611	9.72452	9.38273	8.9361	9.23512	9.60028	9.19976	9.42367	9.2921	9.45833	9.49067	9.5405	9.13101	9.12646	9.12732
P47985	10.0543	10.0504	10.2327	10.0504	10.1811	9.93187	10.136	10.0212	9.95418	10.3261	10.1118	9.98873	10.3101	10.1409	9.99132	9.97286	10.242	10.1048	9.8995	10.1134	10.2084	10.0662	9.98982	10.0061	10.0602	10.0662	10.0631	10.0089	10.0168	10.0025
P00918	10.5382	10.3147	9.03566	9.63759	9.94393	9.16012	9.78334	9.90598	9.81578	9.1754	10.1734	10.5997	10.219	9.92668	10.3366	10.384	9.09393	9.57867	10.3491	8.85679	9.28673	9.89452	9.63838	9.47819	9.65223	9.69329	8.8355	10.0936	10.0813	10.0925
Q13148	8.84385	8.38191	9.09486	8.55482	8.76156	8.98788	8.86745	8.96853	8.97169	8.79052	8.98629	8.86938	8.6543	9.27909	9.06302	8.89654	8.58528	8.93642	8.52848	8.72206	9.07736	8.54221	8.92213	8.91282	9.05361	8.87194	9.15258	8.75093	8.74187	8.74688
Q9P0L0	11.0137	10.2745	10.7663	10.8097	10.8145	10.5216	10.4788	10.5363	10.4067	10.2328	10.4026	10.2938	10.6589	10.5313	10.0496	10.2836	10.653	10.6491	10.3542	9.12759	9.81567	10.0932	9.85952	9.58687	9.85195	9.79604	9.74535	10.6469	10.6444	10.6547
Q16543	9.57321	9.51416	9.50373	9.6593	9.54528	9.8632	9.68489	9.56962	9.60918	9.05005	9.16298	9.50692	9.16298	9.27163	9.5797	9.51292	9.03037	9.15395	9.74683	9.54829	9.61988	9.44323	9.51235	9.54427	9.58339	9.51235	9.52629	9.34574	9.36155	9.35239
Q15046	9.39417	9.51902	9.64152	9.36772	9.84315	9.65763	9.63053	9.58428	9.19428	9.73496	9.5651	9.49481	9.77811	9.64581	9.54471	9.43006	10.0409	9.49481	9.34012	10.0366	9.99149	9.40582	9.84387	9.80806	9.86756	9.75842	9.98231	9.39337	9.4036	9.41014
P09661	9.83556	9.47802	9.9999	9.56693	9.9583	9.96367	9.96764	9.77439	9.581	10.1722	9.95692	9.76833	9.89484	9.86609	9.79026	9.49904	10.2507	9.93321	9.43914	9.8856	9.77599	9.40174	9.78553	9.78848	9.84328	9.8237	10.0785	9.58234	9.55893	9.56494
P30086	10.2044	9.7381	10.2135	10.0266	10.2542	10.8535	10.4418	10.3213	9.92244	9.30669	9.26432	10.1561	9.29961	9.48457	10.2473	10.1329	9.33599	9.27271	9.92763	9.57016	9.55971	9.74664	9.54395	9.71053	9.97159	9.45726	9.62043	9.57463	9.58065	9.58786
Q71UI9	10.1827	9.26162	9.80761	9.63076	9.80318	9.13752	9.23625	9.38052	9.26765	9.81216	9.53344	9.10621	9.59356	10.1817	9.08107	9.14571	10.1673	9.33071	8.71358	9.76342	9.80026	9.09174	9.79284	9.59597	10.0477	9.61296	10.0793	9.09958	9.10124	9.10217
P0C0S5	10.1827	9.26162	9.80761	9.63076	9.80318	9.13752	9.23625	9.38052	9.26765	9.81216	9.53344	9.10621	9.59356	10.1817	9.08107	9.14571	10.1673	9.33071	8.71358	9.76342	9.80026	9.09174	9.79284	9.59597	10.0477	9.61296	10.0793	9.09958	9.10124	9.10217
P20674	10.2937	10.1513	10.8345	10.1281	10.7555	10.4848	10.4281	10.5566	10.2416	10.904	10.8545	10.4637	10.9288	10.6258	10.4936	10.3957	10.884	10.8241	10.2553	10.0636	10.8205	10.2958	10.7416	10.6927	10.8109	10.5229	10.6949	10.6266	10.6265	10.6225
Q96G03	9.3538	9.00783	9.08956	9.87573	9.3123	9.4924	9.34931	9.29707	9.32265	9.18143	9.11349	9.40681	9.15984	9.2117	9.38185	9.4999	9.48504	8.97493	9.0997	8.87872	9.08896	9.13781	9.10483	9.30845	9.60733	9.08323	8.98627	9.23121	9.19814	9.22105
O94925	10.5336	10.0017	10.3234	10.2319	10.5828	10.0538	10.1703	10.2566	10.4841	10.6225	10.5418	10.1162	10.6248	10.576	10.1938	10.1893	10.8106	10.5046	10.1477	10.9359	10.7859	10.4056	10.6159	10.5875	10.6787	10.7348	10.7402	10.286	10.2855	10.2898
P10599	9.93272	10.0838	9.97728	10.1178	10.276	10.4869	10.1855	10.2446	10.0239	9.62235	9.76894	10.2105	9.86208	9.76263	10.2441	10.2092	9.60252	9.83821	10.4779	9.97971	9.83003	10.1381	9.84479	9.90998	9.93209	9.90998	9.76445	9.89258	9.90589	9.88497
Q9BX68	8.65397	8.82562	9.09876	8.9212	8.95039	9.15806	9.11629	9.11629	9.29742	9.79536	9.47957	9.08226	9.79536	9.47738	9.23904	9.29621	9.62551	9.6988	9.65391	9.3015	9.26268	9.72756	9.20482	9.14532	9.11742	9.29674	9.13664	9.34754	9.3456	9.34918
P28838	9.44762	10.1717	9.94654	9.67626	10.0923	9.83336	9.89393	9.70315	9.69305	9.50233	9.59242	9.75284	9.86681	9.49836	10.0762	9.85417	9.60344	9.83713	10.134	10.3173	10.0501	10.134	9.77283	10.0095	9.64832	10.0286	9.88222	9.83733	9.84451	9.84045
P48741	9.15099	9.20247	9.33857	9.1939	9.29913	9.22254	9.31399	9.34702	9.58774	9.24095	9.48281	9.34911	9.2952	9.37174	9.2952	9.48281	9.28077	9.39902	9.41559	9.54739	9.57032	9.34625	9.46054	9.44029	9.30658	9.34967	9.51316	9.39071	9.395	9.39792
Q8NBS9	10.0912	10.5591	9.79463	10.442	10.0592	9.99301	10.0681	10.0778	10.4246	10.463	10.5205	10.1562	10.4281	10.5067	10.2545	10.4421	10.2835	10.414	10.5069	10.2599	10.3639	10.7173	10.4223	10.3097	10.3885	10.4147	10.5801	10.4135	10.4295	10.4167
P41219	11.0679	10.7386	11.6926	10.788	11.6468	11.4144	11.4733	11.5476	10.6226	11.1945	10.9356	10.5608	10.8483	10.4612	10.9113	10.4487	11.2535	10.8013	10.0686	10.8716	11.1463	10.5289	11.1385	11.0575	11.1385	10.9903	11.096	10.4187	10.42	10.4158
P45954	8.84757	9.36946	9.21777	9.72439	9.48674	9.29661	9.29661	9.40529	9.19907	9.10971	9.30227	9.11722	9.44985	9.4935	9.07516	9.27665	9.44985	9.60767	9.4879	8.84536	8.73784	9.62129	9.08126	8.90825	8.97673	9.14549	9.01841	9.29761	9.28025	9.30332
P21912	10.8532	10.4941	10.9513	10.4053	10.7863	10.48	10.6684	10.6917	10.48	10.6698	10.6698	10.3554	10.6876	10.6478	10.4008	10.3709	10.9751	10.5691	10.1768	10.7325	10.6395	10.3973	10.63	10.7185	10.6643	10.6963	10.6922	10.3755	10.3643	10.3564
O14979	9.00832	8.83115	9.63144	8.94829	9.35347	9.50798	9.61317	9.56141	9.08877	9.73104	10.0205	9.79418	9.93028	9.55443	9.84279	9.76818	9.88044	9.81758	9.11136	9.30149	9.9395	9.20046	9.82931	9.77533	9.80702	9.65715	9.92	9.491	9.49426	9.48069
P99999	10.5643	11.0324	10.8891	11.4348	10.4945	11.5919	11.2262	11.1109	11.806	11.186	10.771	11.1201	10.4002	11.8892	11.0314	11.269	10.314	11.3941	11.7272	10.6585	10.9844	11.3586	10.7069	10.8744	10.892	10.4764	10.6122	11.0438	11.0462	11.0537
P05976	9.62156	10.0623	9.7245	9.68941	10.5986	9.8276	10.338	10.2829	10.3349	11.0185	10.6538	10.6949	10.6781	10.439	10.5377	10.6509	10.3344	11.4324	11.3006	10.5428	11.3156	11.2686	11.2165	11.2525	11.169	11.0028	10.8346	11.6426	11.6545	11.6441
P08590	9.62156	10.0623	9.7245	9.68941	10.5986	9.8276	10.338	10.2829	10.3349	11.0185	10.6538	10.6949	10.6781	10.439	10.5377	10.6509	10.3344	11.4324	11.3006	10.5428	11.3156	11.2686	11.2165	11.2525	11.169	11.0028	10.8346	11.6426	11.6545	11.6441
Q9BXS5	9.60854	9.5165	9.19216	9.61587	9.34123	9.21262	9.29864	9.28478	9.58192	9.3336	9.47239	9.2585	9.17307	9.32533	9.30689	9.44007	9.32533	9.57218	9.55489	9.2428	9.14985	9.6172	9.19624	9.09012	9.13951	9.23439	9.19922	9.49189	9.52238	9.51287
P32969	9.26596	9.23199	9.34903	9.34172	8.76322	9.53278	9.44645	9.31132	9.50996	9.20838	9.40265	9.70572	9.41938	9.11061	9.65032	9.43054	9.32703	9.62845	9.15379	9.1117	10.1677	9.15669	10.0514	9.82134	10.0155	9.89436	10.0453	9.33074	9.34006	9.34153
Q9H4G4	9.78321	9.71367	9.96376	10.0165	10.1063	9.97844	9.69966	9.87027	9.66464	9.56175	9.84258	9.66944	9.92727	9.58575	9.71449	9.6334	10.004	9.59748	9.72923	10.4484	10.0034	9.74174	9.88183	10.083	9.81052	9.90792	9.88695	9.59467	9.5957	9.59865
O75746	7.68343	7.62396	7.41039	7.71626	7.41039	7.42997	7.35448	7.38578	7.60984	7.49892	7.5373	7.60206	7.27169	7.17783	7.46945	7.4901	7.36287	7.61573	7.73841	8.04529	7.81722	7.96347	7.6942	7.77858	7.765	7.75297	7.95259	7.4957	7.52626	7.50327
Q15691	8.65365	8.88096	8.74958	8.89375	9.10379	9.02977	8.96046	8.84746	9.20516	8.43766	8.80176	9.05701	8.77351	8.42561	9.14146	9.15748	8.44107	8.65096	9.88369	8.66668	9.12075	9.10171	9.21843	9.07673	9.15346	9.14959	8.89923	8.92455	8.9662	8.96607
P62979	10.3094	10.0902	10.7016	10.3467	10.9974	10.52	10.7199	10.6108	10.2753	10.9904	10.759	10.6333	10.8984	10.5835	10.8869	10.5025	11.3094	10.4763	10.3193	11.2308	10.7184	10.5888	10.9544	10.7837	10.9589	10.9346	11.2414	10.2409	10.2583	10.2578
P0CG48	10.3094	10.0902	10.7016	10.3467	10.9974	10.52	10.7199	10.6108	10.2753	10.9904	10.759	10.6333	10.8984	10.5835	10.8869	10.5025	11.3094	10.4763	10.3193	11.2308	10.7184	10.5888	10.9544	10.7837	10.9589	10.9346	11.2414	10.2409	10.2583	10.2578
P62987	10.3094	10.0902	10.7016	10.3467	10.9974	10.52	10.7199	10.6108	10.2753	10.9904	10.759	10.6333	10.8984	10.5835	10.8869	10.5025	11.3094	10.4763	10.3193	11.2308	10.7184	10.5888	10.9544	10.7837	10.9589	10.9346	11.2414	10.2409	10.2583	10.2578
P0CG47	10.3094	10.0902	10.7016	10.3467	10.9974	10.52	10.7199	10.6108	10.2753	10.9904	10.759	10.6333	10.8984	10.5835	10.8869	10.5025	11.3094	10.4763	10.3193	11.2308	10.7184	10.5888	10.9544	10.7837	10.9589	10.9346	11.2414	10.2409	10.2583	10.2578
P62995	10.0778	9.63927	10.1581	9.86235	9.67053	9.97835	9.74318	9.92462	9.87678	9.7708	10.0588	9.84272	9.82581	10.1864	9.73485	9.78797	9.90361	9.94779	9.62136	9.3159	9.43675	9.60724	9.61393	9.41646	9.39797	9.62449	9.69697	9.76586	9.75876	9.77284
Q03519	9.86715	10.0681	10.4246	9.71215	10.0584	9.78114	9.54684	9.85175	9.88713	10.057	10.0381	9.68647	9.9538	10.4041	9.74836	9.46303	9.96351	9.71008	9.97073	10.259	10.2556	10.1578	10.1251	9.94738	9.8902	10.1511	10.4462	9.83526	9.8349	9.82056
E7ENX8	9.86715	10.0681	10.4246	9.71215	10.0584	9.78114	9.54684	9.85175	9.88713	10.057	10.0381	9.68647	9.9538	10.4041	9.74836	9.46303	9.96351	9.71008	9.97073	10.259	10.2556	10.1578	10.1251	9.94738	9.8902	10.1511	10.4462	9.83526	9.8349	9.82056
Q92608	9.41201	9.22531	9.47278	9.0831	9.21268	9.45717	9.35528	9.18741	8.94831	8.9091	9.07443	9.11348	8.63575	8.97281	9.25666	9.06068	9.13468	9.05623	8.93867	9.53373	8.96303	8.97818	9.19522	9.17363	9.20838	9.04931	9.40407	8.94094	8.94031	8.94112
P62424	10.1765	10.1075	10.4024	10.0458	10.3957	10.3981	10.3779	10.1478	9.49968	10.1365	10.038	10.0097	10.3233	9.85789	9.94344	10.0349	10.4316	9.89048	9.33836	9.76729	9.85728	9.40059	9.90181	9.83345	9.7825	9.90181	9.94346	9.35615	9.342	9.34698
P55265	9.68752	9.95483	10.0133	9.75732	9.85075	9.89507	9.77744	9.66466	9.60748	10.0352	9.75744	9.55131	9.79529	9.98047	9.69517	9.61723	10.0352	9.7385	9.57037	10.1534	9.84685	9.81881	9.83704	9.90178	9.81298	9.96495	10.1869	9.64097	9.62412	9.6376
P11940	10.3396	10.3198	10.069	9.92972	10.1772	10.1826	9.94715	9.9403	9.55661	9.54318	9.82444	9.82444	10.0749	9.84982	9.84594	9.97522	9.96132	9.43366	9.68348	10.1821	9.91157	9.80897	9.82821	9.75992	9.77865	10.0608	10.0419	9.65553	9.66026	9.63849
Q15424	10.0415	9.43945	10.4082	9.80809	10.1812	10.1024	10.1588	10.0281	9.35708	10.2808	10.0305	9.65431	10.3588	10.8392	9.92452	9.80606	10.7716	10.0969	9.10558	9.9457	10.1773	9.38846	9.95783	10.1249	10.2373	9.95499	10.3567	9.60466	9.58845	9.57197
P31947	8.55548	7.66662	8.90136	8.88527	8.97638	9.19937	8.46056	8.96304	9.69425	8.14011	8.92613	9.65409	8.9732	9.1061	9.36218	9.5917	8.46887	9.12913	9.91438	7.98129	9.08418	9.21629	9.08707	8.60736	9.13537	8.93757	8.45199	9.45106	9.45607	9.45864
P13797	10.2638	10.8044	11.5335	11.1047	11.3376	11.9325	11.2071	11.5158	10.5437	9.64794	9.78713	11.0166	9.79733	9.86507	11.1508	10.8524	9.72313	9.74061	9.89113	10.1946	11.0766	10.1085	10.5863	10.9255	11.4274	10.2993	10.6083	10.509	10.4995	10.515
P12544	10.9145	10.8087	11.4886	11.0683	10.5088	10.3924	9.82929	10.3453	10.296	10.0538	10.6755	10.0328	9.97318	11.8946	9.71818	10.3337	10.0838	10.3996	10.1964	10.3861	10.7297	10.3533	10.4437	9.78877	10.5105	10.4017	11.3136	10.5109	10.5169	10.5194
P16152	9.20439	9.47377	9.40441	9.50456	9.66458	9.80719	9.56518	9.53994	9.33736	8.74298	8.81498	9.38075	9.0109	8.78487	9.44367	9.43681	8.8425	8.71581	9.88266	9.14717	9.23054	9.51545	9.23293	9.06937	9.43805	9.14154	9.21736	9.36971	9.36116	9.36549
O15145	9.32043	9.61517	9.77447	9.96137	9.75766	10.0235	9.77829	10.0259	10.2349	9.58563	9.71461	10.2259	9.63597	9.59836	10.2367	10.1735	9.60171	9.99868	10.2167	8.70811	9.49045	9.95083	9.61167	9.4547	9.60447	9.4547	9.46853	10.1472	10.1526	10.15
Q9UJ70	8.37078	9.01062	8.96044	8.78356	8.89527	9.10465	8.8891	8.89527	8.86819	8.64277	8.87401	9.12589	8.69649	8.90721	9.05152	9.21682	8.9032	8.7642	8.34384	8.83828	8.61854	8.46807	8.58489	8.75081	8.62422	8.75081	8.52999	8.75493	8.73594	8.73776
P17252	6.68169	6.94398	6.30445	7.15402	6.47364	6.47364	6.5144	6.14152	7.00373	7.08561	6.68196	7.18778	7.3072	7.125	6.83028	6.95412	6.79651	7.65285	7.58585	7.25802	7.03783	7.58585	7.24498	7.26171	6.9781	7.44016	6.95846	7.33449	7.3069	7.30137
Q8TDB8	9.90531	9.80404	9.1311	9.88378	9.40348	9.19166	9.69835	9.59833	10.5075	10.3781	10.0399	10.2276	10.1317	10.1003	10.2033	10.2078	9.94713	10.9659	10.9955	9.9508	10.0565	10.6602	10.3408	10.2106	9.92446	10.1352	9.67592	10.8541	10.8616	10.8607
Q13451	9.24229	9.40602	9.15908	9.52952	9.01188	9.59992	9.27934	9.13144	8.90741	8.75732	9.03439	9.3368	9.12485	9.11944	9.26165	9.26756	9.09234	9.23896	8.85843	9.77498	9.28362	9.03735	9.11319	9.3762	9.35099	9.21611	9.4658	8.97505	8.96587	8.96007
P19404	8.87768	8.8085	9.08674	8.6359	9.20631	8.75874	8.84557	8.79036	8.85865	9.13983	8.94255	8.65225	8.87388	9.01124	8.72736	8.6285	9.02829	8.9788	9.02058	9.44372	9.15133	9.07547	9.25524	9.19073	9.19985	9.15255	9.3666	8.91405	8.91734	8.88681
P06702	9.91812	10.4279	10.268	10.3256	11.3008	10.2405	10.3592	10.394	9.64801	10.4931	10.1735	9.97179	10.3827	9.89217	9.8222	9.83634	10.6159	9.77138	9.76901	11.1515	10.318	10.3949	10.6537	11.2225	10.5747	10.8625	11.0415	9.86145	9.8626	9.86164
P22392	9.35617	9.26259	9.57541	9.5571	10.1998	9.83504	9.59406	9.78021	10.2057	9.94007	10.289	10.7273	10.2506	10.0512	10.6336	10.8689	9.65473	10.1168	11.0828	10.0361	10.1674	10.6988	10.198	10.3236	10.2904	10.274	9.99403	10.745	10.7463	10.7383
Q9NR12	9.77384	10.0808	9.2409	9.46753	9.71217	9.37155	9.94826	10.0302	10.7405	10.0738	10.3321	10.664	10.1681	10.2998	10.277	10.7057	9.94171	10.6281	10.8998	9.51185	9.38954	10.5154	9.56149	9.32612	9.27306	9.7687	9.25571	10.668	10.6722	10.6623
Q9BWM7	9.17236	9.7258	9.26164	9.54092	9.50605	9.32379	9.33779	9.31225	9.2869	9.03531	9.02311	8.72613	9.06398	9.11571	8.73238	8.84319	9.16677	9.02311	9.05243	8.76762	8.8639	9.28516	8.8639	8.87342	8.65417	9.08338	8.7641	8.93538	8.88884	8.92851
O76074	6.60674	6.6696	5.33922	6.6696	6.03178	6.32066	6.03178	6.34025	6.77068	6.0742	6.03622	6.4797	6.21658	7.11145	6.45369	6.70592	5.93455	6.61959	7.20435	7.0579	6.70579	7.01344	6.4643	6.41189	6.61103	6.76997	6.42842	6.91967	6.88967	6.89938
P37235	9.32419	9.64257	8.97237	9.339	8.97566	9.2145	9.36479	9.16234	9.44711	9.54283	9.57429	9.39425	9.14359	9.4065	9.38882	9.23642	9.29085	9.57292	9.43414	9.12116	8.93792	9.26109	9.06672	9.12996	9.04365	8.93792	8.87399	9.45208	9.43504	9.42448
P28070	7.53081	7.94393	7.14587	7.26324	7.14587	7.47771	7.2474	7.3036	6.85181	6.44399	6.48133	6.72373	6.45639	6.51902	6.67888	6.69041	6.64294	6.73087	7.11253	7.24129	6.83169	7.06448	6.79458	7.3378	6.92074	7.42417	7.08616	6.96822	6.94174	6.97542
O75955	9.47525	9.28962	8.89411	9.26849	8.71127	8.79533	8.88943	8.85244	8.92951	9.93292	9.83501	9.22637	9.71594	9.99761	9.35649	9.33886	9.92722	9.72527	9.1159	9.95942	9.62085	9.6109	9.46199	9.37577	9.53912	9.43528	9.49297	9.50858	9.50742	9.49698
Q92882	8.76735	8.82664	9.23086	9.13963	9.16944	9.39047	9.27276	9.43375	8.96126	8.42095	8.7051	9.10037	8.69615	8.81991	9.18628	9.08962	8.67999	8.75686	9.03429	8.84974	8.7965	8.89969	8.64479	8.60634	8.77545	8.58069	8.61635	8.86922	8.85589	8.86408
Q8N1F7	10.4698	10.1273	10.2305	9.95017	9.88838	9.83905	9.82467	9.8987	9.8431	10.1322	9.80271	9.5435	9.96638	9.73295	9.63443	9.45175	10.1115	9.74373	9.11974	9.87351	9.65436	9.28372	9.50824	9.44714	9.51101	9.49445	9.7384	9.54765	9.54566	9.55864
Q9NS69	9.03174	9.05502	8.61353	9.08278	9.21596	8.87186	9.04794	8.92254	8.99873	8.67596	8.45423	8.45954	8.70734	8.7479	8.55122	8.52087	8.86812	8.96701	8.87386	9.46343	9.08304	9.19593	9.1118	9.09777	9.03132	9.20623	9.20303	9.10399	9.11225	9.10254
Q9UJZ1	8.06021	8.29673	7.51226	8.24929	7.57052	7.50593	7.43025	7.48002	7.83073	8.47368	8.13496	7.58046	8.21598	8.37939	7.81906	7.70544	8.41988	8.12	7.75437	8.24956	7.86574	8.04997	7.6462	7.72347	7.60466	7.99556	7.26055	7.83346	7.8272	7.82711
Q9NR31	10.6724	10.7857	10.5853	10.6837	10.6682	10.7509	10.8997	11.0784	11.5187	10.4351	10.8018	11.1749	10.4214	10.5778	11.0228	11.1137	10.3057	10.5481	11.5916	10.4542	10.4135	11.4083	10.7215	10.6336	10.6584	10.742	10.5447	11.2135	11.2161	11.2091
Q15067	7.87768	7.27288	7.10511	7.64971	8.0796	6.89823	7.18722	7.17638	7.86331	7.31407	7.26086	7.41873	7.24086	7.5015	7.26086	7.53892	7.21763	8.02574	8.51602	7.00666	7.03633	7.94964	7.25238	6.77509	6.89472	7.21671	6.71187	7.95637	7.97734	7.9682
Q15181	9.55532	9.56467	8.82211	9.76712	8.97468	9.09867	8.95884	8.80951	8.65302	7.91499	7.99406	8.81061	8.05354	8.35536	8.95685	8.91075	7.96663	8.17982	8.6749	9.07143	8.80649	8.69471	8.5666	8.85534	8.82422	8.6749	8.65987	8.6656	8.66736	8.66772
Q16762	9.86197	9.75103	9.36987	9.72144	9.38946	9.39701	9.58581	9.50046	9.85225	9.64351	9.56289	9.2832	9.65082	9.3711	9.32432	9.3711	9.63615	9.72724	9.112	8.57374	8.94054	9.13179	9.04648	8.92482	8.78304	8.81695	8.56239	9.69331	9.68689	9.70522
P62316	11.7154	10.9805	11.081	11.273	10.874	10.9578	10.792	10.8705	10.9031	10.9052	10.8995	10.8072	11.1524	11.2674	10.9052	10.8361	11.3469	11.0342	10.7174	11.2157	11.116	10.7012	11.1724	11.116	11.1778	11.2764	11.4969	10.9937	10.9828	10.9863
P22087	11.3032	10.4619	11.1624	10.567	10.6213	10.8118	10.698	10.6782	10.6483	10.8926	10.6945	10.6032	10.9199	11.0126	10.5343	10.4306	11.3512	10.8843	9.89966	10.5633	10.6537	10.0917	10.695	10.7861	10.7861	10.7085	10.9435	10.2898	10.299	10.2983
Q9Y678	9.50812	9.31144	9.04793	9.56881	8.97992	9.30293	9.1372	9.0315	9.2373	9.35145	9.62485	9.10639	9.38911	9.0904	9.24877	9.32381	9.43171	9.31237	9.69675	9.51615	9.7871	9.84317	9.60051	9.54901	9.49959	9.78001	9.52439	9.34408	9.31523	9.33848
P51858	10.4107	10.4241	10.4816	10.2167	10.5332	10.6971	10.5146	10.4521	10.0318	10.0245	9.91303	10.3076	9.88175	10.3401	10.4385	10.353	10.0185	9.93929	10.0721	9.769	10.0121	9.70878	9.82582	9.96991	10.152	9.53366	9.98904	9.99248	10.0046	10.0006
P59998	10.4551	10.7803	10.7492	10.7244	10.4436	10.7803	10.5958	10.8557	11.1648	10.6323	10.8851	11.0872	10.6242	10.7496	11.0274	11.0872	10.6841	10.737	11.0649	10.6002	10.5299	11.0915	10.5563	10.5719	10.5628	10.6551	10.4514	11.0361	11.0387	11.0353
Q9UKY3	7.72733	7.87859	7.85221	7.76305	8.25051	7.60934	8.29245	7.85221	7.55839	8.46075	7.67352	7.27041	8.10203	7.86658	7.72831	8.0659	8.49399	7.95743	7.56267	8.88005	7.89466	7.81969	7.9321	8.23751	7.87743	7.53836	7.72082	7.72061	7.68539	7.70637
Q29RF7	7.83271	7.95428	8.20322	7.80548	8.15386	8.31006	8.15902	8.23601	7.88501	8.41432	8.06846	8.19857	8.39843	7.7091	8.05884	8.00307	8.35466	8.41432	8.01302	7.74472	7.74055	7.95456	7.69877	7.83382	7.79893	7.74055	7.87203	7.94292	7.93092	7.89311
P54136	9.25507	9.11581	9.13234	9.03107	9.14248	9.0996	9.21852	8.99955	8.88684	8.84211	8.96481	9.08093	8.8075	8.79704	8.8588	8.93903	9.20806	8.92363	8.93175	8.9381	9.18047	8.7908	8.96011	8.92896	8.90175	8.96406	8.92896	8.73102	8.73782	8.71409
P17301	8.55001	8.87136	8.35991	8.63048	8.72792	8.48092	8.80411	8.88457	9.57871	9.83086	9.48161	9.16223	9.40855	9.33931	9.3536	9.44354	9.57942	9.80871	9.38924	9.25398	9.1808	9.8215	9.50726	9.36714	9.16889	9.17564	8.92987	9.68937	9.71167	9.70682
Q9NVI7	8.48198	8.70133	8.33647	8.59176	8.0616	8.06984	8.27372	8.26721	8.16306	8.95134	8.54298	8.31091	8.76735	8.74323	8.26442	8.22251	8.78917	8.36568	8.44653	8.93364	8.58428	8.68013	8.38558	8.51482	8.32353	8.54532	8.51482	8.27738	8.25742	8.24821
Q13428	8.12736	7.53122	7.93607	7.65063	7.40105	7.78379	7.7012	7.72412	7.48715	7.77959	7.68345	7.35623	7.71556	7.98539	7.42377	7.34356	7.67099	7.77686	7.33956	7.9658	7.62519	7.40802	7.68553	7.54056	7.73905	7.72319	7.62519	7.2881	7.30032	7.32544
Q8IUE6	7.62575	6.82015	8.43013	7.18252	7.41077	7.72798	7.97128	8.39797	7.76424	8.46214	8.46894	7.81286	8.26192	8.61743	7.67415	7.47326	8.15229	7.33459	7.38308	7.28731	8.47222	7.28731	8.43006	7.87016	8.34595	8.40467	8.54074	7.74352	7.78188	7.78143
P14550	8.50571	8.37861	7.97779	8.41487	8.07491	8.24368	7.85166	7.9256	7.60634	7.02474	7.3343	8.02245	7.31326	7.60527	8.18585	8.14099	7.27114	7.41087	7.10188	6.69311	7.46537	6.97639	7.08654	7.40151	7.66024	6.96253	6.90649	7.64666	7.6151	7.62169
P83731	10.0901	9.45279	10.1699	10.0354	10.0747	10.1351	9.82082	9.90984	10.0251	9.5263	9.88424	10.051	10.0487	10.3859	10.0584	9.95505	10.1181	9.76617	9.37798	9.67542	10.0441	9.36709	10.1059	10.1185	10.0094	10.0011	10.0517	9.90039	9.8963	9.89376
P25788	10.138	9.96888	10.3235	10.2004	10.0377	10.4815	10.209	10.2619	10.0183	9.68728	9.8344	10.1299	9.82501	9.87504	10.1389	10.1827	9.84819	9.77387	10.0287	9.49917	9.8148	9.71943	9.74431	9.9111	9.86868	9.7383	9.743	10.0066	10.0072	10.0064
A6NHR9	8.80375	8.6302	8.56913	8.46221	8.09774	8.41979	8.38193	8.31171	8.38668	8.67771	8.52875	8.48032	8.56077	8.53599	8.88961	8.60963	8.71235	8.4171	8.15332	7.85598	8.09988	8.52392	8.07808	8.05578	7.99196	7.94632	7.99196	8.30044	8.30246	8.32673
P06241	5.71975	5.48696	6.1345	5.36373	6.29219	5.92106	6.08006	5.8524	6.01317	6.32718	5.91226	6.02738	5.56181	5.69686	5.99598	5.96709	5.4948	5.96709	6.28809	5.95369	5.40676	5.89666	5.73512	5.55426	5.82234	5.65571	6.25818	5.97661	5.97574	5.98225
P37840	9.28848	9.3639	9.69353	9.15782	9.89819	9.8356	9.87671	10.0911	10.3988	9.52983	9.84508	10.367	9.80502	9.48386	10.0412	9.9684	8.93526	9.30567	10.5958	9.84398	9.58828	10.2075	9.88935	9.85332	9.82925	9.64126	9.28931	10.3555	10.3551	10.3561
Q13200	9.45686	9.53652	8.58517	9.44352	8.93489	8.98234	8.92371	8.69647	9.31126	8.9873	8.94209	9.16018	8.54712	9.04818	9.05807	9.02585	8.93598	8.85813	9.1831	8.89004	8.65881	8.56735	8.6096	8.81799	8.86929	8.6024	8.73864	8.99146	9.01689	8.98079
Q13642	10.6953	10.5375	9.63478	9.94447	9.73261	9.89067	10.3656	10.3338	11.4481	10.6434	10.9251	11.6642	10.8976	10.688	11.3401	11.5168	10.1778	11.0177	11.677	9.68646	10.2102	11.2974	10.5689	10.1433	10.375	10.5321	9.94161	11.3698	11.3605	11.3663
Q9BPW8	11.2787	10.5148	10.6902	10.6097	10.6829	10.444	10.4169	10.3553	10.2801	10.7536	10.5836	10.2959	10.6036	10.8132	10.3874	10.2884	10.9423	10.5344	9.88174	10.0369	10.4634	10.0698	10.5018	10.449	10.5919	10.3052	10.3339	10.2576	10.24	10.2527
Q9UHD8	10.3864	10.2631	10.5362	10.2119	10.122	10.5443	10.4527	10.3905	9.87649	9.65373	9.93803	10.2759	9.84172	9.74361	10.4432	10.1756	9.64738	9.9033	9.83349	9.93048	10.4214	9.80823	10.3213	10.2973	10.5198	10.1314	10.3607	9.92291	9.91632	9.91187
Q9Y251	9.77474	10.2586	9.3131	10.0893	9.85014	9.44601	9.94038	9.78564	10.7344	10.9538	10.3765	10.0385	10.884	10.0007	10.0811	10.4124	10.3204	11.2103	11.1328	10.5911	10.1338	10.8228	10.3482	10.2046	9.85427	10.4175	9.92278	10.5735	10.5563	10.5671
P25786	9.18249	8.9667	9.56601	9.18461	9.78918	9.64039	9.38901	9.57121	9.15259	8.47713	8.71411	9.26809	8.68332	8.35913	9.39839	9.23356	8.37745	8.95794	9.51195	9.10971	9.56448	9.25266	9.30472	9.3433	9.40127	9.34603	9.40127	9.09406	9.09693	9.0519
Q6DRA6	9.85117	9.50502	10.129	9.69124	10.264	10.1547	10.2362	10.0807	10.6356	10.8892	10.4373	10.4774	10.9758	11.0593	10.3905	10.0742	11.2056	10.5389	9.9295	11.5446	10.4389	10.2784	10.4019	10.5991	10.5697	10.4133	10.5256	10.4479	10.4425	10.4416
Q6DN03	9.85117	9.50502	10.129	9.69124	10.264	10.1547	10.2362	10.0807	10.6356	10.8892	10.4373	10.4774	10.9758	11.0593	10.3905	10.0742	11.2056	10.5389	9.9295	11.5446	10.4389	10.2784	10.4019	10.5991	10.5697	10.4133	10.5256	10.4479	10.4425	10.4416
Q9UHQ9	10.123	9.95224	9.26399	9.7587	9.43246	9.44364	9.3717	9.29133	9.63652	9.90626	9.69315	9.38828	9.7872	9.94498	9.18854	9.43656	10.0047	9.93868	9.49559	9.95077	9.36641	9.77186	9.54112	9.6868	9.54431	9.50643	9.52556	9.54263	9.52368	9.55136
Q16695	11.4193	10.7864	12.2508	11.2333	11.8724	11.4464	11.5316	11.826	11.826	11.6765	12.5327	11.0802	11.9912	11.9263	11.0926	10.9538	11.7048	11.2252	11.0006	11.8324	12.1421	11.4092	11.9646	11.9232	12.0964	12.2499	12.5148	11.558	11.5553	11.5595
P68431	11.4193	10.7864	12.2508	11.2333	11.8724	11.4464	11.5316	11.826	11.826	11.6765	12.5327	11.0802	11.9912	11.9263	11.0926	10.9538	11.7048	11.2252	11.0006	11.8324	12.1421	11.4092	11.9646	11.9232	12.0964	12.2499	12.5148	11.558	11.5553	11.5595
Q71DI3	11.4193	10.7864	12.2508	11.2333	11.8724	11.4464	11.5316	11.826	11.826	11.6765	12.5327	11.0802	11.9912	11.9263	11.0926	10.9538	11.7048	11.2252	11.0006	11.8324	12.1421	11.4092	11.9646	11.9232	12.0964	12.2499	12.5148	11.558	11.5553	11.5595
O60832	10.0102	9.30431	9.95917	9.51184	9.84017	9.74281	9.65503	9.619	9.92335	9.9043	9.73336	9.78176	9.95511	10.4105	9.71623	9.79008	10.0888	9.92407	9.6345	9.79781	9.90176	9.3661	9.81172	9.51051	9.86045	9.79246	9.89715	9.60883	9.61264	9.61289
Q9Y5S9	10.4062	10.5473	10.4786	10.3182	10.1349	10.5473	10.3403	10.2351	9.99341	10.4364	10.229	10.299	10.2951	11.0103	10.3045	10.4364	10.6308	10.1929	9.74705	10.1022	10.3123	9.68189	10.3001	10.3001	10.4367	10.2042	10.6662	10.0344	10.0359	10.03
O15400	8.31891	8.03068	8.0475	8.21943	8.32917	7.95484	8.10139	8.16658	8.35837	8.64697	8.5622	8.17105	8.43451	8.55696	8.17673	8.32234	8.47877	8.28179	8.16248	8.17111	7.66674	7.74896	7.88846	7.88846	7.77584	7.67474	7.8046	8.38588	8.37073	8.372
O95747	8.67291	8.74309	8.21402	8.52757	8.37744	8.64419	8.66761	8.50819	8.42505	8.05538	8.23166	8.77505	8.22554	8.10312	8.48265	8.68023	8.07095	8.23397	8.80318	8.75081	8.53533	8.88863	8.47661	8.57908	8.51951	8.56009	8.42074	8.47011	8.47269	8.4673
Q08945	10.5731	10.0198	10.2552	10.1932	9.83815	10.1286	9.94169	9.78501	9.62988	9.97652	9.89153	9.70746	9.96135	10.2947	9.90037	9.72295	10.2909	9.71142	9.55804	10.5837	9.90337	9.68613	9.97039	9.98298	9.99185	10.0614	10.2513	9.56016	9.56295	9.56315
P84243	8.86072	8.37449	9.76616	8.30523	8.46922	9.08092	9.3692	9.4994	9.37861	9.93267	9.89502	9.19428	9.54502	10.1066	9.20612	8.83671	9.39546	9.26002	8.33203	8.90367	9.50569	8.77741	9.34961	9.29692	9.66508	8.93588	9.19547	9.33069	9.31459	9.32773
O43615	8.32814	8.17541	8.1363	7.74627	8.08985	7.83144	8.00676	7.78832	7.62064	8.01734	7.86516	7.66348	8.07581	7.71734	7.70066	7.67106	8.02455	7.94939	7.6232	8.23537	7.43869	7.57982	7.68172	7.7355	7.51837	7.59974	7.99592	7.54168	7.5726	7.58982
Q86TX2	7.55938	8.02966	8.1649	7.75301	8.48085	8.31845	8.28486	8.27617	8.16927	8.42493	8.24517	8.07188	8.27005	8.76869	7.84387	8.24517	8.55417	8.4735	8.4748	8.29413	8.33258	8.42083	8.46919	8.34281	8.40499	8.45091	8.38741	8.39974	8.37807	8.40836
P22307	11.0102	11.5594	11.609	11.357	11.5594	11.3759	11.4909	11.3981	10.8171	11.5746	11.3861	10.8464	11.3263	11.1942	11.0292	10.9121	11.3247	10.7335	11.0196	12.014	11.1552	11.3013	11.2027	11.2345	11.0894	11.2732	11.4128	10.9834	10.9869	10.9836
P55008	8.32708	9.36266	8.8809	8.94763	9.53576	8.84981	8.96993	9.0315	8.4445	8.44838	7.96614	8.2583	8.1363	8.01758	8.44171	8.55979	7.85647	7.83414	8.03063	8.23585	8.89118	8.22401	8.43421	8.63202	8.27601	8.35181	8.29738	8.26438	8.30535	8.27176
P39687	10.6768	10.4682	11.2522	10.7678	10.9142	11.3761	11.2213	11.0855	10.4384	10.1887	10.263	10.8504	10.1241	10.5579	11.1275	10.8928	10.156	10.2306	9.92892	10.3928	10.9849	10.137	10.7067	10.8939	11.1208	10.5842	10.9849	10.4513	10.4617	10.4612
Q96CX2	8.3454	8.85187	8.35303	8.92496	9.20147	9.04127	9.07448	9.00553	8.44744	8.23239	8.4101	8.87254	8.66824	8.25768	8.94733	9.0456	8.82946	8.47943	8.20332	9.25481	8.76756	8.33673	8.64056	8.94839	8.55858	8.71722	8.09211	8.65218	8.64856	8.67036
P62191	8.71159	8.66242	8.57009	8.93166	8.60604	8.80586	8.60121	8.47967	8.77927	8.56621	8.73366	8.70423	8.57265	8.61239	8.71992	8.86614	8.55214	8.85335	9.77258	9.39919	9.40106	9.75273	9.31619	9.20395	9.39149	9.49264	9.40812	8.77604	8.80106	8.80608
P07205	9.23286	9.36927	9.59557	9.44666	9.65264	10.0096	9.71707	9.75038	9.66433	9.28056	9.51015	9.68895	9.49203	9.43723	9.66154	9.67821	9.44391	9.22848	9.5501	9.15687	9.6729	9.41281	9.46976	9.72279	9.86868	9.24382	9.40372	9.87227	9.84329	9.85228
P20618	10.7919	10.1873	10.4224	10.4633	10.3654	10.3103	10.209	10.3282	10.4918	9.98175	10.4086	10.4185	10.4126	10.5953	10.4296	10.4454	10.4872	10.5996	10.5678	9.90575	10.4215	10.369	10.4371	10.3833	10.5154	10.3083	10.3475	10.5005	10.5052	10.5066
Q9P2R7	9.86677	10.0438	9.75496	10.0651	9.62513	9.61169	9.59418	9.65819	9.86677	10.22	10.0334	9.62679	10.2789	10.223	9.81442	9.75973	10.3667	9.93953	9.93487	10.7	10.0649	10.21	10.1403	9.97937	9.93268	10.3677	10.0627	9.70815	9.7067	9.7116
Q13247	8.18899	8.15794	8.25428	8.26674	8.1725	8.28694	8.0841	7.90981	7.90416	8.22924	8.05214	7.84426	8.07977	8.2658	8.03349	7.7142	8.1452	7.7976	7.74329	8.01933	7.8224	7.96632	7.66325	7.50499	7.50499	7.71651	7.8854	7.76012	7.79899	7.7906
P10253	8.26461	8.72289	8.41701	8.76974	8.71484	8.74021	8.74836	8.51551	8.24606	8.83036	8.86491	8.44587	8.60225	8.70877	8.48656	8.35947	8.76315	8.61963	8.29992	8.23276	8.08446	8.31844	8.14393	8.40537	8.01683	8.2792	8.23276	8.28558	8.27549	8.28959
Q9H2U2	10.6195	10.4611	10.4176	10.5968	10.5552	10.3467	10.4	10.3578	10.3526	10.6783	10.5159	10.5831	10.5572	10.3721	10.6783	10.5399	10.7078	10.7283	10.3529	10.1388	10.346	10.5278	10.3554	10.4581	10.361	10.3178	10.1551	10.463	10.4665	10.4691
Q53EL6	9.85786	9.64856	9.67026	9.61739	9.45706	9.84763	9.55505	9.54702	9.52497	9.34843	9.47246	9.65303	9.5806	9.55714	9.817	9.71317	9.56919	9.71892	9.44152	8.78816	9.09759	9.21555	9.16493	9.04522	9.19941	8.95265	9.00742	9.38797	9.39298	9.38656
P17661	10.8862	10.5449	11.293	10.4436	11.1059	10.9586	10.8395	10.8986	9.98444	10.994	10.6823	10.2481	10.7362	10.2254	10.5494	10.231	11.2046	10.4165	9.59877	10.6668	11.2159	10.2734	11.114	11.1097	11.1422	11.1784	11.2237	10.0145	10.0327	10.0312
P08621	8.66012	8.36127	9.21207	8.83629	8.61874	9.27454	8.97429	9.17816	9.1383	9.76359	9.40926	9.32243	9.36242	9.51175	9.40139	9.07465	9.6384	9.15788	9.1816	9.85746	9.15409	9.125	9.0191	9.00743	9.20771	9.13426	9.29188	8.99533	9.02868	9.03541
Q16531	8.27241	8.07808	8.26218	7.92764	8.04252	8.45964	8.11102	8.16884	8.06066	8.2602	8.17944	8.24243	7.93917	8.4439	7.76272	8.2602	8.08723	8.27215	8.2475	8.64551	8.1495	8.31493	8.16069	8.32679	8.22909	8.29061	8.35744	8.20639	8.20453	8.19234
P26447	10.8669	11.1153	10.9125	10.8092	10.9125	11.2034	10.7815	11.0991	10.1914	9.95751	10.1671	10.4985	10.2739	9.96619	10.6624	10.4403	9.66608	10.6265	10.2576	10.3497	11.1304	10.3569	10.77	10.8781	10.9419	10.6053	10.2103	10.4724	10.4781	10.4705
O75494	10.204	9.72141	10.0012	9.99312	9.64179	9.8976	9.56085	9.66895	9.8508	9.65478	9.70215	9.54069	9.64047	9.98851	9.46375	9.58002	9.874	9.78802	9.23631	9.25095	9.70381	9.22908	9.63237	9.54516	9.69891	9.59369	9.8512	9.58449	9.57388	9.58643
P78417	9.9513	9.78839	9.85758	9.96089	10.4518	10.3034	10.4602	10.4322	11.0037	9.90049	10.3469	10.9432	10.3056	10.0611	10.7207	10.8202	9.53941	9.84945	11.1566	9.93427	9.86017	10.683	10.1639	10.1989	10.1431	10.1502	9.5424	10.8427	10.8413	10.8192
O00754	9.30514	9.05707	9.06394	9.27746	8.80843	9.06394	8.80018	8.96662	9.12452	9.5516	9.67401	9.07357	9.35105	9.33076	9.26551	9.17607	9.52386	9.27266	8.96709	9.38536	9.03206	9.14029	8.97463	8.99137	9.07577	9.21579	9.06086	8.94466	8.93114	8.92545
P46782	11.0695	10.3824	10.5208	10.7169	10.4935	10.6569	10.4451	10.2739	9.7486	9.65811	10.181	10.3044	10.3924	10.2402	10.4929	10.3167	10.5698	10.0439	9.18864	8.86029	10.0917	9.18019	9.98574	9.76552	9.99509	9.76813	9.79341	9.82878	9.826	9.82819
Q92556	9.41416	9.42252	9.29874	9.24808	9.10131	9.45198	9.27288	9.31887	9.08455	9.18204	9.36066	9.41473	9.30774	9.07046	9.67649	9.36874	9.4573	9.53518	9.14508	9.73722	9.55671	9.17067	9.61902	9.5624	9.48871	9.57397	9.66834	9.15085	9.15783	9.14425
P61247	10.0239	10.0798	10.4769	10.1222	10.2071	10.5987	10.555	10.33	9.78106	10.0555	10.0599	10.0531	10.3152	9.94829	10.1839	9.99591	10.3764	9.93867	9.49633	10.0577	10.4186	9.67861	10.2925	10.2846	10.3598	10.1682	10.2495	9.68657	9.6781	9.67298
Q99729	9.61194	8.94241	9.98141	9.54408	9.19762	9.69643	9.29559	9.46359	9.18725	8.65956	9.32058	9.39864	9.08703	9.41835	9.56563	9.54552	9.22055	9.50907	8.60415	8.4523	9.4886	8.29584	9.31988	9.03399	9.31988	9.11052	9.23354	9.16506	9.17297	9.18367
P80303	10.2116	10.4358	10.1294	10.4126	10.5021	10.162	10.3618	10.0749	10.1589	10.4953	10.2936	9.97234	10.2571	10.1654	9.98273	10.0307	10.0695	10.124	10.0773	10.8174	10.2278	10.3764	10.2601	10.3389	10.3001	10.429	10.2202	10.0332	10.0234	10.0246
P62913	10.0868	9.81339	10.3247	9.68387	10.2362	10.3788	10.3247	10.2099	9.68748	10.4483	10.4554	10.3969	10.4585	9.97451	10.4554	10.188	10.6461	10.4057	9.58721	10.5007	10.4469	9.62335	10.3658	10.355	10.347	10.2186	10.5349	9.96505	9.96136	9.9577
P52565	9.70291	10.5673	10.5789	10.3596	10.8428	11.0109	10.4187	10.6661	9.88788	9.25632	9.45547	10.3257	9.44151	9.50345	10.3714	10.3714	9.0693	9.40555	10.4184	9.58647	10.1447	10.2445	9.92567	10.3313	10.5739	9.88008	9.79165	10.2473	10.2499	10.2664
Q15366	10.0512	9.36383	10.0718	9.76488	9.85523	9.94903	9.94623	9.8853	9.71198	9.49779	9.62219	9.94369	9.57978	9.27151	9.83379	9.78975	9.44463	9.52118	9.89163	9.41454	9.94644	9.52978	9.89163	9.81796	9.96395	9.73991	9.93629	9.56216	9.5712	9.56786
O43809	9.07552	9.58899	9.9397	9.07552	9.80642	10.1933	9.83362	9.74396	8.69136	8.99772	9.05264	8.81435	9.13506	9.14146	9.00783	8.78342	9.48512	9.077	8.55818	9.43472	9.51689	8.71247	9.26325	9.52873	9.45307	9.5717	9.81079	8.7953	8.76641	8.80894
O15523	9.27228	9.82245	9.48813	9.40068	9.61591	9.81882	9.7637	9.56177	9.01177	9.1006	9.44194	9.29807	8.99119	8.87516	9.50696	9.35962	9.01304	9.00752	9.04022	8.91878	9.39531	9.21763	9.39005	9.10914	9.17563	9.40604	9.44843	8.99317	8.98694	8.97957
Q9P2E9	8.92078	9.14866	8.73934	8.81102	8.43036	8.56915	8.79574	8.7048	8.43826	7.97827	8.65382	8.41337	8.458	8.70476	8.2267	8.41337	8.10499	7.92708	8.71859	8.67217	8.50787	8.63025	8.20223	8.24107	8.0607	8.36446	8.46825	8.39082	8.38294	8.33358
Q16629	9.76714	9.43344	10.4118	9.36245	10.1496	10.1994	10.1717	9.96944	9.80669	10.0425	10.5759	9.60871	10.1309	9.76848	9.73471	9.40926	10.0362	9.8568	9.18738	10.0419	10.2703	9.38337	10.1672	10.088	10.2311	10.1505	10.5185	9.48549	9.47984	9.47115
Q8NFI4	10.3954	9.95864	9.75073	10.4393	9.96328	10.4314	10.2801	9.99853	10.092	9.69463	9.78331	10.2459	9.89793	9.47233	10.3249	10.285	9.58336	9.91884	10.2774	9.08847	9.82813	9.79304	9.75349	9.60584	9.86892	9.7848	9.52644	9.97419	9.99676	9.99671
P08574	9.51509	9.71255	9.17341	9.47446	9.12238	9.11814	9.02247	8.97624	9.08864	9.84646	9.37503	9.2606	9.3717	9.64234	9.17582	9.22866	9.68061	9.20129	9.09622	9.58439	9.07294	9.17995	8.96312	9.03015	8.98529	9.29018	9.17995	8.99515	8.96992	8.97948
Q13409	8.43707	8.59789	8.45634	8.57213	8.67631	8.60096	8.46949	8.42119	8.18316	8.04029	7.8464	7.79929	7.73202	7.57321	7.51995	7.79929	7.41482	7.8611	8.38297	8.66897	8.34759	8.0545	8.35349	8.38655	8.1508	8.46654	8.49063	7.95239	7.95483	7.90946
O00160	8.30464	8.37029	8.33858	8.11469	8.51457	8.2048	8.14432	8.0864	7.8369	7.90065	8.1983	8.1983	8.26015	7.70516	8.20323	8.14499	8.14499	8.1983	8.03774	8.84277	8.79599	8.25224	8.67827	8.53845	8.54941	8.56412	8.98138	7.88813	7.90346	7.88641
Q9Y2X3	9.21119	8.97954	9.23587	8.87772	8.98808	9.034	9.22274	9.01416	8.91431	9.24694	9.22903	9.07756	9.29348	9.35575	8.90581	8.94648	9.57407	9.27546	8.64182	8.76961	8.53924	8.30953	8.88244	8.71782	8.83496	8.78102	8.98566	8.744	8.77169	8.7585
P11234	10.1244	10.1068	9.36226	9.83415	9.37681	9.38462	9.65234	9.72753	9.85577	10.2216	10.1007	9.99831	10.0274	10.0274	9.71603	10.0418	9.92864	10.388	9.84018	9.47088	9.42569	9.54783	9.58754	9.68291	9.37814	9.16082	9.15614	10.096	10.1027	10.0823
P37108	8.84535	8.31104	9.17369	8.46215	8.83117	9.13732	9.12613	8.9505	8.96688	8.62207	8.73618	8.85539	8.70692	8.81301	8.87678	8.59361	8.87413	8.90523	8.41522	9.06989	9.22694	8.57703	9.21789	9.29333	9.47355	9.25181	9.39181	8.67056	8.64331	8.67825
O75915	10.2963	10.2177	10.2143	10.109	10.3251	9.78343	10.0376	10.0973	10.3633	10.6441	10.4361	10.1242	10.5409	10.2552	10.0695	10.2159	10.6285	10.5733	10.3217	10.0081	10.3668	10.3568	10.3362	10.0305	10.1621	10.2766	10.1193	10.3193	10.3112	10.311
P58546	9.46505	9.59756	9.02446	9.43756	9.57862	9.66486	9.21679	9.45966	9.78116	8.35268	9.03605	9.44104	9.19664	8.89121	9.35578	9.65672	8.65033	8.74438	9.92546	8.20586	9.07755	9.53178	9.15634	9.13498	9.24286	8.93439	8.59637	9.94093	9.94068	9.91108
Q01130	8.75676	8.70384	9.52564	8.83743	9.16066	9.51429	9.26842	9.31652	8.64883	8.24022	7.89442	7.92379	8.05057	8.95426	8.02193	7.81012	8.24022	8.56134	8.11469	8.55423	9.06213	8.31487	8.77149	8.95778	9.08358	8.47565	8.85789	8.68626	8.65695	8.67503
P35637	11.05	10.8952	11.1893	11.0123	10.8074	10.9351	10.7352	10.7767	10.6918	10.8028	11.6214	10.8398	11.1803	11.4664	10.9906	10.8213	11.2707	10.9037	10.3284	10.6151	10.7725	10.2697	10.8213	10.4604	10.6709	10.7889	11.037	10.5785	10.5719	10.569
Q96C24	9.29363	9.85859	8.75978	9.95399	9.00934	9.03461	9.44475	9.35945	10.2416	10.1219	10.023	9.9537	10.358	10.3122	10.1963	10.2839	10.4301	10.7312	10.8635	10.039	9.78543	10.9018	10.1131	10.0493	9.79394	10.323	9.69714	10.6729	10.6737	10.6825
P25325	8.38047	8.26177	7.94548	8.73967	8.4245	8.18963	8.11446	8.07911	8.87851	8.64016	8.74741	8.4923	8.75053	8.97066	8.43009	8.68328	8.7303	9.05733	9.09947	8.41676	8.55728	9.15532	8.54936	8.44597	8.45709	8.81858	8.3502	8.93613	8.91388	8.92236
Q99459	9.56878	9.38016	9.32295	9.28736	9.13083	9.10122	9.10122	9.07625	8.83345	9.22788	9.07704	8.87132	9.33051	9.40967	9.04474	8.85945	9.6451	9.16264	8.75737	9.03575	9.49324	8.99181	9.30474	9.30024	9.4454	9.43396	9.73568	8.93145	8.92622	8.92371
P53634	9.73608	10.2977	10.9021	10.3417	9.66615	9.9553	9.91091	10.4485	10.0736	10.6795	10.757	10.1414	9.98324	10.8859	10.222	10.1711	10.2335	10.501	10.1345	10.8019	10.4697	10.2099	10.4511	10.064	10.2936	10.3983	11.0732	10.3231	10.312	10.3186
S4R3N1	10.8727	10.3102	11.282	10.6731	10.9395	11.0628	11.0596	11.0995	11.2132	11.4387	11.5446	11.1055	11.6366	11.679	11.1788	10.9173	11.3876	11.324	10.8815	11.5007	11.5672	10.9856	11.4018	11.4505	11.479	11.5437	11.5735	11.0611	11.0501	11.0506
P51159	8.87279	8.7981	8.81442	8.7846	8.83584	8.61381	8.44086	8.73153	8.33745	9.02991	8.8786	8.75594	8.70392	8.55297	8.51743	8.54172	8.73876	8.62223	8.73413	9.22669	8.75137	8.93616	8.76346	8.65831	8.76658	8.96997	8.97398	8.55563	8.5358	8.54898
P30084	9.81332	10.2176	10.0441	9.96167	10.3644	9.93819	10.2324	10.055	10.069	10.263	9.91617	9.77931	9.9868	10.1113	9.84722	9.92812	9.97318	10.3736	10.1074	10.431	10.4106	10.1597	10.3776	10.3153	10.4466	10.1694	10.2501	10.4653	10.46	10.4725
Q14839	7.42846	7.55282	7.9116	7.63495	7.76864	7.67405	7.86444	7.58203	7.52117	8.14441	7.78308	7.59181	7.7555	7.72394	7.64569	7.41047	7.77942	7.81158	7.40233	8.32771	7.73152	7.6399	7.70314	7.64759	7.75055	8.00823	7.88482	7.40804	7.40632	7.43214
P49821	9.30939	9.14373	9.1855	8.84557	9.3954	8.91857	9.23418	9.00825	8.90102	9.33146	9.09557	8.78234	9.11142	9.12025	8.74385	8.61295	9.37784	9.05048	8.64613	9.23185	8.83002	8.92822	8.84181	8.96959	8.80299	9.0298	9.19564	8.7397	8.71162	8.71109
Q9NR28	9.19561	9.0628	9.08189	9.21521	9.21521	8.87925	9.161	9.08189	8.9275	9.41099	9.1679	8.9651	9.13436	9.1856	9.10994	9.01024	9.25124	9.15338	8.98685	8.7361	9.01506	9.15415	9.16757	9.11666	9.12556	9.06487	9.11482	8.96286	8.97544	8.97993
P0C7P4	10.0543	10.0504	10.2327	10.0504	10.1811	9.93187	10.136	10.0212	9.95418	10.3261	10.1118	9.98873	10.3101	10.1409	9.99132	9.97286	10.242	10.1048	9.8995	10.1134	10.2084	10.0662	9.98982	10.0061	10.0602	10.0662	10.0631	10.0089	10.0168	10.0025
P13861	9.72017	9.73607	9.1032	9.44641	9.33542	9.37971	9.25848	9.19762	9.32445	9.22354	9.34777	9.15602	9.37567	9.41845	9.09274	9.40568	9.48441	9.18182	9.52493	8.55201	8.8121	9.27722	8.84941	8.84196	8.82423	8.91044	8.75738	9.38194	9.41787	9.41907
P46777	9.77407	9.63062	10.2324	9.69792	10.2914	10.1573	10.2883	10.1455	9.45554	10.2317	10.3931	10.3801	10.6238	9.93194	10.4942	10.1906	10.4368	10.1377	9.81941	10.7091	10.5866	10.1134	10.4423	10.3916	10.4142	10.5555	10.5995	9.83267	9.86504	9.85426
P49753	7.55938	8.02966	8.1649	7.75301	8.48085	8.31845	8.28486	8.27617	8.16927	8.42493	8.24517	8.07188	8.27005	8.76869	7.84387	8.24517	8.55417	8.4735	8.4748	8.29413	8.33258	8.42083	8.46919	8.34281	8.40499	8.45091	8.38741	8.39974	8.37807	8.40836
O43488	8.32339	8.23881	8.39797	8.29314	8.70878	8.40615	8.44313	8.27292	8.62657	7.91129	7.87031	8.49151	8.02321	7.79761	8.37729	8.39744	7.78565	8.08139	8.75647	7.65652	8.0169	7.88621	8.14278	8.09942	8.31143	8.30755	7.9119	8.34883	8.3474	8.35514
P06239	9.57803	9.64972	10.156	9.52494	10.2554	9.93772	9.75326	9.7412	9.4489	10.1608	9.63616	9.61191	9.65837	9.73551	9.64228	9.44412	10.1783	9.53082	9.22484	9.77648	10.0069	9.39758	9.88899	9.84432	10.1788	9.83689	10.146	9.3846	9.38725	9.38966
P34897	7.97616	7.67537	8.04826	8.09569	8.16904	7.97616	8.16099	8.193	8.46946	8.64227	8.4615	8.25364	8.75264	8.47581	8.41853	8.22531	8.82424	8.69913	8.68984	8.83312	8.55604	8.77025	8.65191	8.60336	8.50201	8.83643	8.87471	8.59729	8.56765	8.56833
O60613	7.97136	8.3241	8.23512	8.3241	8.5684	8.10594	8.17943	8.17412	7.8864	8.47147	8.08199	7.86721	8.21688	8.09855	7.95808	7.96422	8.33218	8.05968	7.97125	8.51127	8.4206	8.07564	8.18393	8.14378	8.16934	8.3595	8.4303	8.05866	8.04277	8.03385
P62195	10.0099	9.81454	9.49682	9.76238	9.63829	9.6403	9.56964	9.52784	9.61356	9.45916	9.49977	9.77073	9.44736	9.35867	9.70228	9.71461	9.45506	9.49977	10.1546	10.0806	9.85326	9.90713	9.8229	9.75857	9.7276	9.81277	9.86621	9.50845	9.52491	9.52421
P23743	9.03834	8.35097	8.36334	8.44187	8.25371	8.55867	8.46112	8.32886	8.02637	8.03016	8.18301	8.36652	7.74955	8.13317	8.47545	8.41202	8.30559	8.41557	8.02301	8.45821	8.30435	8.06947	8.53556	8.59057	8.57268	8.66985	8.84958	7.98563	8.01681	8.01738
P62249	11.0122	10.4304	10.8058	10.8957	10.707	11.0867	10.7278	10.715	10.4519	10.3416	10.6332	10.9277	10.7748	10.9083	10.7894	10.8736	10.7785	10.4376	10.0805	10.272	10.5678	10.04	10.6029	10.5736	10.5989	10.6636	10.6593	10.538	10.5396	10.5462
Q15005	8.79247	8.87316	8.83591	8.77045	8.77523	8.52818	8.76606	8.62289	8.77523	9.01464	8.98242	8.78947	8.89629	8.96223	8.87174	8.79134	9.16945	9.16144	9.30807	9.62639	9.44106	9.16265	9.39861	9.2632	9.26776	9.32255	9.34201	9.12105	9.11889	9.10957
P22694	10.1031	10.4862	10.0446	10.0373	10.1642	10.1031	10.2197	10.0541	9.97929	10.1144	9.99152	10.053	10.0893	10.0038	9.95128	10.0893	10.1282	10.0068	10.2994	10.9115	9.76495	10.3646	9.92218	9.96748	9.88778	10.0861	9.95097	9.94293	9.96548	9.96184
P62266	9.06564	8.8937	9.09177	9.06564	8.90182	9.17918	9.15245	9.01345	8.50122	8.36811	8.4918	8.74637	8.58068	8.71781	8.72359	8.79222	8.68541	8.47396	8.0851	8.44547	8.70157	8.42555	8.66791	8.57753	8.49396	8.52174	8.74107	8.44239	8.4432	8.45955
P62310	7.63563	7.28367	7.11997	7.28367	7.22285	7.23092	7.28367	7.13357	7.25691	7.01244	7.01244	7.11753	7.18367	6.98701	7.06792	6.92027	7.11753	6.66037	6.93555	7.47783	7.29088	7.10501	7.23691	7.23691	7.26246	7.30488	7.44703	6.80161	6.82784	6.80144
A0A1W2PQS6	9.5666	8.9497	9.7224	9.41714	9.29115	9.83428	9.42428	9.47766	9.20778	8.88949	9.42786	9.66949	9.31378	9.28423	9.59769	9.53202	9.40915	9.24861	8.91909	9.15714	9.7832	8.99511	9.63793	9.49703	9.67337	9.25418	9.47677	9.18193	9.18807	9.1897
O00161	9.4895	9.66672	9.37944	9.81166	9.58343	9.35325	9.67684	9.68139	10.2787	10.7473	10.3984	10.0455	10.3583	10.2037	10.1044	10.1805	10.4808	10.1292	10.4984	10.1615	9.92844	10.6026	10.1167	10.1409	9.94053	10.2867	10.0972	10.1959	10.2052	10.1848
Q6ZT62	9.77861	9.80547	9.84277	9.50447	9.79292	9.93902	9.6217	9.50061	9.05977	8.67638	9.05465	9.42208	8.94314	8.93277	9.54221	9.31266	9.0091	9.10011	8.98447	8.94038	9.54272	8.91489	9.5025	9.16994	9.40226	9.39202	9.64129	9.00033	9.02026	9.01909
Q9UHX1	9.33449	9.08226	9.23539	8.95663	9.15908	9.06341	8.91237	8.88702	8.81952	9.48979	9.17744	8.74363	8.96274	8.85674	8.58695	8.91387	9.0557	9.27482	8.63796	9.4221	9.30921	8.73299	9.15726	9.25143	9.28966	9.28155	9.62069	8.71895	8.72306	8.68924
P51124	9.92734	10.3672	11.5134	10.2925	10.9556	10.1665	9.46031	10.2626	9.23596	10.1276	10.1038	8.73729	9.93319	10.146	8.91764	9.00664	9.42064	9.5436	9.65771	10.5124	10.8881	9.98289	10.8076	9.99682	10.8634	10.5124	11.4702	9.53912	9.53091	9.54091
O00116	8.05917	8.72053	8.07355	8.78119	8.30075	8.10169	8.12927	8.15349	8.3781	8.79135	8.53432	8.20037	8.71007	8.71322	8.33914	8.51108	9.00898	8.64341	8.77806	8.86326	8.3647	8.93465	8.36142	8.40783	8.24165	8.66671	8.43392	8.45844	8.44029	8.43652
H0Y858	9.35231	9.59766	9.62248	9.52012	9.84948	9.90817	9.83227	9.74761	10.0865	9.12793	9.22047	9.65622	9.16665	8.86971	9.62095	9.67791	8.94649	9.55914	10.023	9.52956	9.85219	9.6305	9.76631	9.66958	9.78448	9.59751	9.60415	9.97321	9.96982	9.95955
Q9NX40	9.18121	9.41549	8.74782	8.92609	8.50153	8.69271	8.88706	8.72076	8.62776	8.89893	8.72681	8.40686	8.64248	8.95407	8.47085	8.51313	8.84275	8.65406	8.37941	9.1136	8.95167	8.72884	8.62709	9.02518	8.85792	8.91138	8.47838	8.67797	8.69255	8.70171
Q07666	8.93241	8.73871	8.16968	8.75721	7.91773	8.25801	8.2107	8.16128	8.0465	8.3751	7.77955	7.97163	7.75262	8.31649	7.93867	7.65107	7.84244	8.15876	7.70879	8.28461	8.4649	7.87422	8.37656	8.49011	8.57955	8.05622	8.69249	8.09505	8.05511	8.05352
Q15286	10.454	10.9606	10.2868	10.6492	10.2278	10.4177	10.5819	10.5819	11.333	10.9803	11.0063	10.7305	10.5745	10.807	10.6348	10.8109	10.7098	11.0563	11.3529	10.8945	10.1697	11.2398	10.3778	10.4007	10.1848	10.5095	10.3376	11.0352	11.0299	11.0341
O00422	9.56032	9.41637	10.0914	9.85457	9.70553	9.83415	9.92446	10.0094	9.67526	10.5273	10.1547	9.78466	10.1927	10.0849	9.83041	9.7696	10.3658	10.0769	9.24882	9.87314	9.70478	9.63625	9.77297	9.97927	9.71734	9.73185	10.0323	9.68287	9.67965	9.65865
Q9BTT0	9.49302	8.93012	9.97696	9.20666	9.79908	9.9646	9.84609	9.87255	9.052	8.76056	9.02686	9.42159	8.94129	8.8815	9.68104	9.51172	8.65461	8.90442	8.7004	9.40082	9.63527	8.61223	9.38073	9.50438	9.87964	9.34825	9.58872	9.08607	9.08723	9.09596
P57737	9.79016	9.28	9.3451	9.37682	9.34073	9.61089	9.38317	9.48428	8.98442	8.63587	8.72308	9.24134	8.78591	8.8265	9.31707	9.27872	8.87087	8.81403	8.5684	9.01139	9.12128	8.81931	8.87703	8.96964	9.24165	8.81931	9.02305	9.04066	9.03014	9.05392
M0R2C6	8.43322	8.76701	8.07608	8.79129	8.36989	8.32697	8.58837	8.75183	9.41915	9.38369	9.58029	9.14907	9.26395	9.50904	9.26638	9.18102	8.82569	9.41482	9.58501	9.21717	9.008	9.66101	9.18947	9.11444	9.10611	9.35219	9.03415	9.44884	9.43852	9.43694
Q9NP81	8.43322	8.76701	8.07608	8.79129	8.36989	8.32697	8.58837	8.75183	9.41915	9.38369	9.58029	9.14907	9.26395	9.50904	9.26638	9.18102	8.82569	9.41482	9.58501	9.21717	9.008	9.66101	9.18947	9.11444	9.10611	9.35219	9.03415	9.44884	9.43852	9.43694
P53597	9.38478	9.03027	9.14243	9.03897	9.03027	8.95743	9.09922	9.03897	9.05739	9.24506	8.97845	8.71033	9.13309	9.26469	8.80393	8.75032	9.27346	9.30341	9.07783	9.22436	9.4961	9.12548	9.48329	9.43619	9.59099	9.23008	9.60138	9.15685	9.16375	9.15006
P18621	10.387	10.191	11.0657	10.3744	10.852	11.2782	11.1482	10.8944	10.318	10.2957	10.5276	10.5657	10.7375	10.4484	10.6221	10.266	10.8974	10.2452	9.38542	9.65172	10.6351	9.47609	10.6502	10.5913	10.5913	10.3494	10.611	9.92697	9.93043	9.92948
A0A0A6YYL6	10.387	10.191	11.0657	10.3744	10.852	11.2782	11.1482	10.8944	10.318	10.2957	10.5276	10.5657	10.7375	10.4484	10.6221	10.266	10.8974	10.2452	9.38542	9.65172	10.6351	9.47609	10.6502	10.5913	10.5913	10.3494	10.611	9.92697	9.93043	9.92948
Q14247	10.041	10.0139	9.17991	9.68852	9.28878	9.53152	9.88856	9.83396	10.7011	10.736	10.6772	10.845	10.2669	10.5448	10.5124	10.6375	10.3584	9.72267	10.7092	9.88045	9.62388	11.061	9.82692	9.94565	9.73878	10.0146	9.60697	10.5791	10.5909	10.5963
Q00059	10.0413	9.52715	10.4686	9.90952	10.418	10.1125	10.1491	10.2124	10.1491	10.5817	10.3247	10.1537	10.6411	10.3625	10.2005	10.0147	10.6868	10.4603	9.89816	9.91608	10.3265	9.93824	10.3236	10.2303	10.5476	10.2583	10.2916	9.97488	9.96898	9.98182
Q08722	10.1888	10.3809	10.0853	10.3273	10.1651	9.94431	10.2904	10.1297	10.8608	10.9313	10.6612	10.4845	10.6178	10.7422	10.5331	10.4497	10.7618	10.9613	10.9875	10.6544	10.0698	10.9408	10.3422	10.2118	10.2	10.4467	10.2173	10.6391	10.6418	10.6404
P50213	9.59905	9.38909	9.3345	9.48633	9.65209	9.18079	9.41185	9.28893	9.5174	9.83462	9.6549	9.50924	9.80126	9.6396	9.36068	9.46773	9.81621	9.68045	9.46434	9.92197	9.81647	9.68176	9.91436	9.76472	9.64889	9.9457	9.79145	9.48846	9.50096	9.50514
P13929	9.02344	9.05767	8.96071	9.24404	9.40112	9.37741	9.18164	9.09361	8.78362	8.40191	8.4912	9.20425	8.4849	8.43622	9.17473	9.24202	8.21217	8.33603	9.17851	7.89504	8.90767	8.91949	8.63117	8.91524	8.95777	8.71451	8.42561	8.9528	8.96261	8.96627
P26440	9.38433	9.05961	9.02384	9.20753	9.02135	8.89694	9.00971	8.95396	9.0823	9.14993	9.04722	8.86256	9.18018	8.92569	9.02638	8.97129	9.16791	9.20242	9.19648	9.07508	9.17103	9.38342	9.10173	9.05208	8.95884	9.16863	9.02588	9.09002	9.06922	9.08185
P55884	7.39698	7.18914	7.04868	7.37506	7.14217	7.43379	7.26041	7.10556	7.03042	6.81922	7.10989	6.95345	7.09734	6.71612	7.10182	7.00531	7.09734	6.72732	6.83943	6.40962	7.03346	6.5191	6.82059	6.89075	6.94362	6.64397	6.40962	6.73372	6.76188	6.7606
Q9BXK5	7.32404	7.88775	7.48919	7.72848	7.4416	7.3901	7.62137	7.32404	7.19655	7.92095	7.67255	7.3785	7.76346	7.63399	7.35523	7.49759	7.89437	7.75366	7.35591	7.70254	7.76879	7.51919	7.76176	7.65872	7.98301	7.7378	7.97602	7.65885	7.64759	7.68315
Q01844	10.7615	10.5168	10.7979	10.2994	10.3785	10.6949	10.3953	10.4403	9.80978	10.4649	10.5237	10.1905	10.1796	11.1074	10.3262	10.3189	10.6145	10.3132	9.59316	10.4955	10.645	9.7167	10.437	10.3729	10.5143	10.6544	10.7487	9.88411	9.88053	9.8662
P35442	10.6011	10.9183	10.348	10.9019	10.0451	10.4725	10.2178	10.252	11.3987	9.89758	10.0134	9.25753	9.3807	9.53714	9.19351	9.31934	8.8932	10.5537	9.47733	7.50414	8.16398	8.65183	8.69671	8.51559	8.07431	8.22028	7.24356	10.2039	10.186	10.2133
O00410	6.64251	6.838	6.65777	6.76815	6.69181	6.93702	7.02704	6.89963	7.0863	6.69281	6.91411	6.89458	6.52713	6.91018	7.09327	7.04399	6.88537	6.99776	7.07814	7.23127	6.99191	6.93115	7.05237	6.99191	7.05894	7.15189	7.38791	7.02444	7.0383	7.03376
P09326	10.676	10.6503	10.628	10.5424	10.4728	10.5504	10.3925	10.3632	10.1434	10.6976	10.4503	10.1781	10.4568	10.3326	10.1415	10.1255	10.5115	10.316	10.2047	10.3825	9.98702	10.1725	10.1866	10.2467	10.039	10.0062	10.3407	10.1075	10.1218	10.1119
P00441	11.1173	10.6122	11.4896	10.7864	11.0372	11.8084	11.5144	11.603	10.9199	10.2479	10.7992	11.3269	10.6306	10.7952	11.4927	11.4481	10.3107	10.2528	11.1138	10.0267	11.2229	10.9023	11.0754	11.1855	11.5086	10.9776	11.1633	11.1573	11.1589	11.1697
O75526	10.8365	10.075	10.7326	10.4346	10.1384	10.8448	10.3854	10.5504	10.5366	10.6498	10.6804	10.5344	10.8438	11.6288	10.6259	10.5828	11.2409	10.9229	10.1411	9.5835	10.7352	10.0248	10.656	10.4434	10.6958	10.8528	10.9636	10.6586	10.659	10.6615
Q9Y394	8.87008	9.09269	8.92454	8.93434	9.02171	8.60755	8.54073	9.00952	8.76529	9.13159	9.03664	8.68153	9.02159	9.32162	8.65144	8.80283	9.22892	9.14702	8.84849	9.61178	9.09166	9.28448	8.96729	8.92705	8.99564	9.13671	8.87729	9.03304	9.0523	9.05872
A0M8Q6	9.98674	10.5054	9.6882	10.0164	10.2398	9.77762	9.81457	9.77762	10.1563	10.0148	10.2767	9.69984	9.81881	9.79842	9.48752	9.80233	9.83107	10.2126	10.8699	10.211	10.5711	10.213	10.4779	10.2861	10.0097	10.6699	10.5941	10.1762	10.1699	10.1715
P0CF74	9.98674	10.5054	9.6882	10.0164	10.2398	9.77762	9.81457	9.77762	10.1563	10.0148	10.2767	9.69984	9.81881	9.79842	9.48752	9.80233	9.83107	10.2126	10.8699	10.211	10.5711	10.213	10.4779	10.2861	10.0097	10.6699	10.5941	10.1762	10.1699	10.1715
P28676	10.2424	10.5533	9.69932	10.5856	10.5575	10.0768	10.2064	10.1336	9.70161	10.2704	10.1406	9.81663	10.0398	9.60786	9.86248	9.9233	9.79671	9.60433	9.87781	11.1506	9.74349	10.246	9.96191	9.93736	9.7223	10.0072	9.85623	9.90536	9.89413	9.89803
P09110	6.29509	6.22138	5.71585	5.76373	6.17605	6.17605	6.08109	6.15206	6.58128	6.10822	6.8024	6.14929	6.32146	5.95263	6.43244	6.12658	6.38522	6.45673	6.79795	5.9583	6.05208	6.41399	6.1457	6.18187	5.9583	5.84447	5.82067	6.38384	6.3747	6.37513
Q02818	8.61495	8.73993	8.32424	8.55008	8.47483	8.2259	8.24033	8.2436	8.23226	8.1306	7.91346	7.97158	7.97158	7.97158	7.91346	7.65714	8.3027	8.0883	8.34502	8.41717	8.06513	8.31962	8.06513	8.15242	7.96446	8.26328	8.20013	8.08471	8.0818	8.0301
F8VP50	9.95427	10.2803	9.76748	10.2932	10.5299	9.93235	10.2064	9.89222	9.61804	10.5452	10.3961	9.90743	10.2818	9.85877	9.77126	9.77788	10.4797	9.91716	9.87094	11.0297	9.96298	10.1578	10.1284	10.3695	9.89244	10.1932	9.98493	9.79722	9.79341	9.79614
Q9Y383	10.2613	10.1878	10.196	10.0217	9.86078	10.1634	10.1853	10.1235	9.76092	9.63532	9.72821	9.77148	9.71607	10.1319	9.82055	9.70823	9.89362	9.82055	9.64311	9.7156	10.0118	9.68121	9.93945	9.85149	10.0306	9.87493	10.0676	9.57079	9.58494	9.58468
P14649	10.056	10.6836	9.86109	10.5124	10.4115	9.96273	10.1965	10.4401	10.8344	10.9005	10.8154	10.9686	10.9317	10.3607	10.7307	11.1178	10.5946	10.9073	11.0056	9.97032	10.2118	11.1836	10.3709	10.1062	10.1375	10.5696	10.0779	10.6808	10.7094	10.7078
Q92688	8.78288	8.89539	9.50917	8.88179	8.96165	9.61899	9.42092	9.32592	8.77102	8.79296	8.47767	9.05461	8.4187	8.62349	9.05066	9.02846	8.5389	8.47767	8.63211	8.57065	9.10739	8.34387	8.82534	9.00684	9.23111	8.91372	9.10739	8.57364	8.55427	8.57876
Q15762	8.43869	8.57663	8.26152	8.77523	8.45449	8.33113	8.42197	8.38574	9.09183	8.93026	9.14565	8.769	9.09502	8.89445	8.85975	8.93026	8.88418	9.44862	9.10325	8.79424	8.64186	9.37866	8.91511	8.66641	8.60086	8.99647	8.56712	9.06629	9.06653	9.06793
P30049	9.1389	9.08591	8.80907	8.66484	8.92707	8.69568	8.96441	8.84964	8.81934	9.63516	9.2738	8.96692	9.42975	9.2738	8.99535	8.90141	9.45153	9.19838	9.12943	9.57764	9.17469	9.18495	9.03937	9.04554	9.07845	9.15798	9.30026	8.83132	8.81791	8.82561
Q13547	8.94648	8.90526	9.34044	9.16863	9.42089	9.01687	9.17285	8.93897	8.85768	9.05952	8.43915	8.208	8.34427	8.6724	8.05441	8.11765	8.86174	8.99365	7.99568	7.80245	9.172	7.80946	9.0601	9.09849	9.33232	8.4114	9.21075	8.78471	8.77925	8.77353
Q9UFN0	9.22616	9.72845	9.20656	9.13795	9.38012	9.18592	9.34466	9.07817	9.20859	9.34093	9.01069	8.80361	8.91106	8.84365	8.5707	8.77174	9.03161	9.14378	9.28766	9.40295	8.89103	9.43958	8.93585	9.1225	8.674	9.05719	8.94445	9.18482	9.1498	9.16463
P42768	7.27075	7.93857	6.87232	7.65147	7.36914	6.84084	7.17068	7.05665	7.13949	7.21657	7.77665	7.68289	7.71672	7.5459	8.02583	7.94125	7.56079	7.54969	7.39303	8.20883	7.98329	7.77817	8.0159	7.8401	7.95784	7.99359	7.68005	7.69211	7.69094	7.72551
P61586	8.69993	8.46399	8.57215	8.44672	8.64501	8.61223	8.64953	8.80636	8.7504	8.09189	8.2775	8.63013	8.22353	8.08009	8.49554	8.52223	8.16121	8.37887	8.89873	8.67487	8.43985	8.78524	8.4984	8.43985	8.51737	8.22075	8.30117	8.74918	8.76574	8.75575
Q96C19	10.3912	10.7987	10.9112	10.8773	11.2583	10.8836	10.5947	10.8602	10.0443	9.94033	10.0919	10.0005	9.99095	10.1173	10.2502	10.0236	9.96969	9.75327	10.1511	10.3907	10.7633	10.2547	10.2547	10.3878	10.7674	10.0872	10.1904	9.96345	9.96283	9.96657
P16150	9.14686	9.48468	9.21252	9.29116	9.34637	9.15593	8.89153	8.96825	8.29427	9.21876	9.14841	8.66089	8.86896	9.34877	8.80434	8.7131	9.22096	8.63932	8.34871	9.54241	9.32016	8.77796	9.19769	9.15243	9.32295	9.06372	9.45462	8.60056	8.60262	8.60884
P59190	10.0656	10.6843	10.0295	10.4008	9.86134	10.0586	10.1984	10.3015	11.1414	10.868	10.8825	10.5867	10.4834	10.792	10.5565	10.7502	10.5814	10.9128	11.2518	10.782	10.0392	11.1359	10.2524	10.2759	10.0547	10.3874	10.2112	10.9155	10.9075	10.9123
Q92542	7.34102	7.56988	7.20868	7.40321	7.65456	7.22212	7.27928	7.25278	8.33819	8.3361	8.05033	7.50062	8.04543	7.6551	7.5202	7.66795	8.05894	7.9105	7.86911	7.65696	7.69181	7.47351	7.54139	7.61211	7.47351	7.84326	7.40726	7.748	7.76072	7.7564
P35268	10.1532	9.84588	10.2773	10.2656	9.83787	10.4659	10.1146	10.2151	10.2405	9.86322	10.0156	10.2775	9.99834	10.0059	10.0604	10.2206	10.0297	10.2395	9.85989	9.54643	9.65296	9.61827	9.94313	9.77828	9.78104	9.81245	10.0194	9.99774	9.99376	9.99587
Q8WVM8	8.10464	8.53806	8.37356	8.3586	8.44676	8.4808	8.24563	8.35232	8.21334	8.41889	8.378	8.23895	8.19187	8.3333	8.26404	8.31742	8.57974	8.55734	8.63737	8.79366	8.53381	8.6808	8.57081	8.51163	8.47538	8.56598	8.78308	8.36306	8.34114	8.33762
P49189	10.0243	9.75153	10.3296	9.65792	9.977	10.007	9.96931	10.3866	9.98295	9.6914	9.63482	9.84142	9.60092	9.94403	9.97897	9.87136	9.34847	9.54718	9.59932	9.65927	10.1348	9.48503	9.99558	9.98431	10.3796	9.6563	9.61268	9.90073	9.91402	9.90451
P84090	10.8791	10.2353	10.9867	10.6956	10.3723	10.9467	10.594	10.6708	10.3516	11.2453	10.9286	10.5292	11.3071	11.0261	10.7394	10.5116	11.5035	10.7609	9.76634	10.4609	10.6609	9.99009	10.7062	10.5948	10.6953	10.6767	10.9624	10.2978	10.2856	10.2902
Q9Y6M9	9.62033	9.14052	8.5449	9.11419	8.5449	8.56031	8.38907	8.41256	8.82665	9.29667	9.07096	8.64715	9.15935	9.30223	8.7583	8.69819	9.43282	9.16756	8.33337	8.74379	9.20003	8.35027	8.90738	9.07821	9.09422	8.46109	8.94652	8.95111	8.92314	8.94887
A0A0A6YYG9	9.80279	9.89082	9.91746	9.95091	9.42268	9.96729	9.71821	10.1315	10.5899	9.8661	10.2288	10.4477	9.76388	10.2336	10.3839	10.5042	9.82548	10.1462	10.259	9.44371	9.30362	10.2996	9.45616	9.50165	9.47047	9.42889	9.35477	10.4594	10.4658	10.4623
Q14019	10.1434	10.724	11.0126	10.6549	11.0516	11.3723	11.0126	10.9204	10.4673	10.0232	10.1644	10.8649	10.0422	10.0646	11.0017	11.118	9.86568	9.80826	11.0222	9.74058	10.096	10.6657	9.98529	10.1812	10.3439	9.93998	9.88768	10.7175	10.7099	10.7183
Q14203	7.34325	7.76549	7.44506	7.48376	7.70284	7.83851	7.79534	7.53309	7.89718	7.74706	7.57688	7.34054	7.74706	7.34054	7.40766	7.49847	7.95763	7.76803	8.10565	7.79697	7.62364	7.88598	7.6513	7.59937	7.5152	7.68968	7.63067	7.75984	7.74139	7.71478
P20645	7.8085	8.3616	7.58341	7.92934	7.8929	7.80102	7.84619	7.58679	7.79201	8.81184	8.7739	8.27514	8.65854	8.69008	8.42327	8.64074	8.73252	8.87658	7.97855	7.86616	8.37832	8.06152	8.08716	8.33251	8.17882	7.68154	8.07661	8.58218	8.58711	8.58801
Q2TAY7	9.11477	8.91029	9.12644	9.18374	8.45893	8.87299	8.77325	8.82629	8.60785	9.31752	9.00875	8.55697	8.99157	9.1718	8.6696	8.59168	9.17591	8.81859	8.52793	9.32398	9.32081	8.58778	9.23458	9.14494	9.22425	9.0363	9.40375	8.67384	8.69978	8.6932
P62277	9.82337	9.62257	9.83227	9.68966	9.61111	10.1359	9.87929	9.75515	9.5721	9.2801	9.78363	9.8188	9.82885	9.50374	9.8188	9.82251	9.684	9.71043	9.25866	9.40718	9.82529	9.22189	9.91863	9.58853	9.83023	9.81194	9.86407	9.51665	9.52224	9.51979
Q0ZGT2	6.89347	8.57221	6.58791	8.24009	6.58791	7.90751	7.90751	8.11124	8.26991	8.63507	8.1243	8.0733	8.02076	8.01456	7.89822	8.22303	7.96848	8.24555	8.62837	6.78624	7.1045	8.78547	7.53478	7.23732	7.19416	7.54182	6.83839	8.29552	8.24617	8.30159
P48059	9.24404	9.45717	8.34512	9.24029	8.56818	8.68798	8.9937	8.95321	10.7338	8.81253	9.00246	10.251	9.2602	9.59555	9.59116	10.2991	8.60407	10.0114	10.9037	9.32211	8.86804	10.446	9.25049	9.0677	8.86804	9.61908	9.21581	10.3924	10.4191	10.4025
O43837	9.34816	9.553	9.4377	9.33598	9.36442	9.39845	9.29113	9.27572	9.3899	8.49218	8.3093	8.3093	8.16577	8.10189	8.21063	8.4445	8.14028	8.3509	9.10582	9.45955	9.24335	9.24658	9.20202	9.15189	9.18671	9.28847	9.29543	9.18673	9.19382	9.18125
P22061	9.89146	10.0819	9.41337	9.79955	9.92264	9.587	9.54027	9.50651	9.42264	8.80697	9.01552	9.47659	9.04308	8.90904	9.41637	9.502	8.92653	9.25674	9.98536	9.45437	9.90935	9.92506	9.94515	9.99655	10.1478	9.78092	9.96033	9.91984	9.91717	9.90717
Q9NUV9	9.03203	8.35188	8.56476	8.29399	7.73896	8.26183	8.26588	8.4057	7.29004	7.77365	7.77365	8.71864	7.49976	7.77365	8.75635	7.49976	7.49976	7.49976	7.23583	7.74549	7.87029	7.42528	7.71975	7.72382	8.08378	7.47513	7.83597	7.50798	7.496	7.42933
Q14498	9.28879	9.1012	8.98902	8.82112	8.63651	8.98295	8.79675	8.8326	8.45132	8.80108	8.80554	8.61969	8.87374	9.10577	8.55736	8.80973	8.92741	9.19985	8.50352	8.919	9.10743	8.59727	9.01143	8.84946	9.01584	9.11595	9.37527	8.54822	8.52323	8.52945
P61009	8.98789	9.41354	9.20392	9.49625	8.92114	8.88738	8.98789	9.09171	9.00282	9.44275	9.23289	8.91029	9.03203	9.22864	8.87996	8.88304	9.26658	9.38288	9.47472	10.2925	9.61194	9.43818	9.65144	9.63858	9.56881	9.73483	9.88499	9.29087	9.2442	9.27911
P63241	10.1344	10.3985	9.64041	10.5418	9.78018	10.3275	10.2002	10.0865	10.5379	9.57206	9.54032	10.3514	9.59429	9.71161	10.3447	10.394	9.51308	9.73349	10.4811	9.21691	9.86599	10.0878	10.0096	9.878	10.0937	9.75151	9.77338	10.5104	10.5254	10.5425
Q8WYJ6	9.34889	8.33256	9.14359	9.03627	8.93757	9.15724	8.9318	8.97614	8.85553	8.65553	8.88838	9.31439	8.70593	8.87074	9.28653	9.20203	8.84202	8.90887	8.5503	8.02454	9.07807	8.45563	8.9781	8.82679	9.21229	8.57616	8.94707	8.77004	8.76505	8.78345
P23786	8.93986	9.03641	8.6917	8.88237	9.12631	8.86292	8.86292	8.77127	8.77684	8.98217	8.80715	8.45746	8.84227	8.8666	8.57263	8.72515	8.94784	8.9777	8.76839	9.3578	8.73817	9.09217	8.91095	8.93482	8.84173	8.91476	8.93776	9.01125	9.00945	9.01062
P42331	7.28278	6.87474	7.53444	6.96025	7.31509	7.89445	7.33019	7.00063	6.87474	6.4082	6.9314	7.49534	7.0036	6.72989	7.60697	7.49534	6.72989	6.85888	7.09566	7.53527	8.0077	7.06466	7.68391	7.53527	7.89984	7.69805	8.05291	7.08498	7.04409	7.0486
P20339	9.37525	10.2481	9.63663	10.0595	8.81466	9.87543	9.68625	9.79454	10.607	10.0108	10.047	9.91973	9.32284	10.4826	10.0324	10.0663	9.46685	10.2416	10.721	9.97127	9.16353	10.236	9.42671	9.45993	9.2498	9.355	9.57416	10.3645	10.3763	10.3709
Q8IY67	7.69086	7.52939	6.96503	7.20519	6.94124	7.14458	7.00965	7.02061	7.06685	7.40228	7.37944	7.50036	7.42831	7.5831	7.50686	7.45562	7.62128	7.63953	7.0834	7.72249	7.57772	7.3858	7.4814	7.50897	7.52707	7.61086	7.75107	7.2705	7.32204	7.29734
P08134	8.19213	7.69249	7.7778	7.72488	7.96083	7.70985	7.73904	7.95461	7.82664	7.33681	7.51961	7.86689	7.46646	7.32519	7.73434	7.76063	7.40508	7.61945	8.58168	8.51813	8.25009	8.3883	7.98166	8.16669	8.14173	8.03907	8.27809	7.96734	8.0017	7.99725
P0DMM9	10.1423	11.0988	9.41621	10.1158	10.0482	10.0617	9.88498	10.1125	10.177	9.86296	10.0835	10.4182	9.93182	9.99895	10.0149	10.4756	9.66691	9.8476	10.8201	9.78553	9.56997	10.6398	9.7978	9.66601	9.61623	9.90174	9.33532	10.4291	10.4437	10.4438
O75937	8.44978	8.66727	9.0912	8.96453	9.30198	9.12118	9.2579	9.08116	8.95997	8.81836	8.71762	9.03911	8.88471	8.99439	9.40679	9.0473	8.90802	8.70728	8.6425	8.06634	8.96934	8.26728	8.69049	8.43741	8.73628	8.58154	8.58154	8.66754	8.71311	8.70155
P16070	9.40345	9.46624	9.54619	9.44251	9.49773	9.69351	9.54619	9.50876	9.0323	9.67038	9.16462	8.97887	8.85168	9.09905	8.90839	8.80833	9.05492	9.12491	9.17451	9.66708	9.04548	9.10392	9.26654	9.39183	9.35145	9.11621	9.35788	9.17803	9.19317	9.18159
Q709C8	7.41599	7.19718	7.39657	7.19718	7.46134	7.24269	7.39657	7.48756	7.15069	7.52122	7.23967	7.40349	6.86744	6.69179	7.39779	7.32187	6.88782	7.1628	7.41281	7.43356	7.15626	7.39893	7.35435	7.39893	7.5332	7.32925	7.53918	7.39865	7.39474	7.39613
Q86UE4	9.59098	9.08451	9.4133	8.97678	9.40556	9.37919	9.29871	9.14331	9.27684	9.37301	9.32285	8.83416	9.27623	8.78084	8.93902	8.72854	9.28142	9.14253	9.06193	9.03311	8.92422	9.03311	9.13399	9.22285	9.02271	9.32824	9.20705	8.93295	8.95342	8.92243
Q9NVP1	9.11431	8.35378	8.89611	8.95129	8.6006	8.8637	8.84475	8.77102	8.4727	8.79184	8.70181	8.90005	8.86687	8.91552	8.7529	8.90005	9.20535	8.75134	8.47129	8.96618	9.12326	8.68438	9.00241	9.10714	9.12599	9.14397	9.18967	8.69742	8.66387	8.69022
O95777	8.71118	9.22561	8.56692	8.96592	8.48794	8.47743	8.57286	8.48271	8.40952	8.41672	8.68993	8.36757	8.60558	9.04387	8.57704	8.53411	9.37251	8.58463	8.49443	9.3676	8.70914	8.75684	8.5612	8.42698	8.6354	8.83296	8.61624	8.5076	8.50874	8.5177
P57088	7.46719	7.93247	6.92004	7.05242	6.98574	7.29559	7.48499	7.05242	7.4494	7.61522	7.22602	7.04701	7.30028	7.25607	6.66637	7.16886	7.56011	7.03843	7.70234	8.10992	6.97315	7.70905	7.26216	7.39132	7.07449	7.50197	7.50889	7.12677	7.07763	7.09651
P15586	9.22614	9.37619	9.45233	9.234	9.5769	9.11464	9.0523	9.26183	8.71879	9.71703	9.53806	8.8203	9.43394	9.12556	9.04685	8.8203	9.5162	9.27693	9.15338	10.3443	9.55842	9.368	9.51078	9.43931	9.35911	9.73628	9.77254	8.95911	8.97147	8.96478
P51531	7.81764	7.90483	7.50526	7.44211	7.7819	7.81764	8.0263	7.72692	7.31745	8.52651	8.20457	7.84175	8.43922	8.90229	8.01534	8.10695	8.89928	8.33608	7.65538	7.92584	8.56413	7.51917	8.53165	8.80075	8.70231	8.34809	8.63055	8.37699	8.37137	8.38102
P30419	6.19458	6.64568	6.64568	6.64568	6.87742	6.8955	6.7458	6.80374	6.64568	6.31899	6.44628	6.88581	6.41451	6.2782	6.85927	6.733	6.31899	6.71995	7.23354	7.19854	6.99858	6.6926	6.96757	6.7914	6.96757	6.90154	6.88228	6.7382	6.73565	6.74047
Q15637	9.69477	9.02526	9.41717	9.48655	9.04084	9.37678	9.33018	9.27577	9.1312	9.60345	9.34885	8.99007	9.29221	9.24695	9.34488	8.90295	9.46673	9.12559	8.66888	9.22501	9.51027	8.87009	9.32861	9.36377	9.43395	9.48575	9.65878	8.91567	8.88407	8.89731
Q9H307	9.59555	9.69543	9.24218	9.36709	9.15321	9.14277	9.02995	9.09926	8.95009	9.27934	9.10795	8.76248	9.11747	8.99398	8.77919	8.53475	9.1677	8.98865	8.7993	9.6319	9.29222	9.22053	9.29418	9.05756	9.39569	9.39569	9.66371	8.75275	8.78307	8.78235
Q9BVK6	9.23615	9.31609	9.58997	9.18521	9.757	9.15797	9.50793	9.53891	9.90222	10.0565	9.90905	9.43539	10.0361	9.78973	9.47265	9.33113	9.97639	9.93882	10.15	10.8837	10.1418	10.1849	10.2	10.1395	9.91831	10.2553	10.2643	9.71489	9.70315	9.70682
P04792	9.6124	10.2182	9.33774	9.32948	9.93063	9.34982	9.66926	9.53546	10.6068	9.59978	8.96285	9.65569	9.5837	9.21022	9.66292	9.93983	8.67205	9.38908	11.011	10.0319	9.84548	10.8099	9.77161	9.80962	9.92815	10.2766	9.67996	10.4342	10.4392	10.4397
P25789	10.2373	10.3615	10.4564	10.3188	10.4678	10.7793	10.4417	10.4308	10.1864	9.9994	10.0393	10.2812	9.95782	9.7927	10.2402	10.3391	9.91365	9.94968	10.0643	9.58333	9.95213	9.7649	9.87005	10.1098	10.0102	9.70151	9.90433	10.1376	10.1368	10.1312
O60884	9.05129	9.03631	9.04141	8.95999	9.16786	9.06006	8.93724	8.96722	8.92103	8.83219	9.09625	9.08563	8.94861	9.10759	9.05504	9.11991	8.97764	9.04518	9.09668	9.01246	9.09107	8.94075	9.03146	8.88475	9.01661	9.01474	9.15394	8.9044	8.902	8.88527
P13598	9.60487	10.0764	9.45459	9.71974	9.31525	9.5514	9.64162	9.68845	10.0283	10.6987	10.5256	10.272	10.6471	10.4348	10.4307	10.3995	10.3196	10.4501	10.6519	10.4665	9.84542	10.6077	10.1161	10.0644	9.80437	10.1665	9.70162	10.3955	10.3841	10.3968
P26373	11.197	11.0594	11.3648	11.3562	10.6819	11.6317	11.3725	11.3227	10.7639	10.6686	10.8412	10.7295	10.8548	11.0322	10.7295	10.6779	10.9204	10.6334	10.2894	10.4254	10.9962	10.4388	11.0998	11.0411	10.9677	11.0491	10.9186	10.7051	10.7032	10.7112
P46063	10.661	10.0621	10.8864	9.967	10.2099	10.7128	10.4042	10.3584	9.81623	10.7153	10.4151	10.2666	10.5476	10.0697	10.4151	10.321	10.7039	10.1624	9.64564	10.7704	10.7549	10.0137	10.219	10.8115	10.8714	10.5361	11.0202	10.0734	10.0789	10.0766
Q13094	10.0476	9.95184	9.96104	9.59291	10.035	10.0517	10.0145	9.87213	9.90631	9.50206	9.7027	10.0567	9.59644	9.36594	9.95575	9.99263	9.31392	9.56661	10.3108	9.60343	10.0776	10.1881	9.83778	9.80764	10.0061	9.96421	9.85685	9.90537	9.90818	9.91224
Q9Y281	8.91972	9.16142	9.62303	9.09782	9.79831	10.0499	10.2589	10.3023	9.69676	9.04459	8.87222	9.91267	8.63342	8.61589	9.9093	9.88021	8.32545	9.74218	10.8239	8.90033	10.3554	10.4621	10.1621	10.0849	10.586	9.84979	9.57197	10.817	10.8236	10.8143
P59768	8.85762	8.37488	8.88721	8.9863	9.03664	8.62522	8.51319	8.82601	9.02671	9.25215	9.41152	9.05189	9.22141	9.85955	9.13227	8.95769	9.59164	9.27886	8.71301	8.49498	8.88104	8.69575	8.96385	8.77704	9.0925	8.71843	9.26946	8.86741	8.86161	8.84614
P15153	10.5325	10.2005	11.0399	10.4084	11.1245	11.0144	10.6779	10.9541	10.7047	10.082	10.2984	11.0916	10.4003	10.2569	11.0113	10.8885	10.1103	10.4103	10.9062	9.63572	10.8181	10.5283	10.5857	10.7495	11.0119	10.6008	10.4849	10.696	10.6976	10.6954
P04233	9.28423	9.66032	9.34568	9.19361	9.04222	9.04976	9.15418	9.19096	8.82616	8.83616	8.85759	8.7334	9.03265	8.79419	8.81013	8.74116	8.90212	8.78475	8.59165	8.78861	8.83987	8.65819	8.9701	8.96751	8.92377	8.75532	9.21847	8.7094	8.67741	8.67799
Q08257	10.4588	9.59759	10.35	10.0754	10.0181	9.85553	9.78172	9.99028	9.82914	9.93225	10.1833	9.991	9.84734	10.7208	10.3101	10.0065	10.1115	10.2954	9.86769	10.1629	10.2326	9.88355	10.2532	10.1487	10.4039	10.3587	10.3644	10.1955	10.1996	10.1928
Q9Y6C9	9.56029	9.38318	9.20001	9.6345	9.15249	9.12251	9.13515	8.93443	9.11889	9.39351	9.07323	8.85248	9.27297	9.39793	8.95456	8.9001	9.53353	9.15058	9.09175	9.68644	9.22052	9.25065	9.10198	9.20334	9.16064	9.33859	9.41746	8.9678	8.98112	8.98399
Q9H845	8.52939	9.01997	8.33364	8.78382	8.41048	8.41048	8.58128	8.32832	8.13611	8.36939	8.10017	7.82026	8.06828	8.22167	7.70925	7.85563	8.41716	8.26363	8.13906	7.98413	7.55392	8.00333	7.64234	7.84782	7.74387	7.84105	8.03779	8.17439	8.19235	8.17113
Q5TEC6	9.6921	8.92148	10.6518	9.62248	10.0417	10.0843	9.84055	10.3471	10.4752	10.9416	11.0883	9.90297	10.7287	10.6862	10.0212	9.78783	10.5378	10.0177	9.46221	9.16313	10.5601	9.91902	10.3971	10.1785	10.4224	10.2282	10.7583	10.4933	10.4984	10.5044
Q9ULD0	9.63499	9.74179	9.97371	9.61078	9.65788	9.77948	9.59151	9.60366	9.77948	9.98527	9.94971	9.60469	9.88018	9.92624	9.56346	9.63845	10.0526	9.92624	9.58928	9.61608	9.40147	9.62692	9.82245	9.88403	9.80754	9.71585	9.96914	9.66289	9.65535	9.6511
Q15287	8.44913	9.02706	9.04526	9.14872	9.07248	8.90472	8.90472	8.68288	9.26242	9.27368	9.18815	8.71851	9.3937	9.3768	8.77063	8.71851	9.40238	9.39108	8.57616	8.99852	9.22386	8.74152	9.10527	9.07355	9.14035	9.20346	9.33992	8.84046	8.81622	8.82533
Q8IYB3	7.74251	8.31847	8.64195	8.20113	8.6144	8.45451	8.41452	8.57413	8.86914	9.19421	8.93483	8.64869	8.92872	9.14527	8.74127	8.47108	9.07655	8.88004	8.6812	8.33611	8.15414	8.72711	8.26472	7.99079	7.92158	8.03347	8.42628	8.49758	8.49525	8.51628
O75695	10.0457	10.1625	9.38946	10.271	9.56457	9.42218	9.50452	9.50087	9.78821	10.4877	10.4288	10.0013	10.2573	10.4625	9.83656	10.1532	10.55	10.0774	9.96803	10.6463	9.92735	10.2954	9.93859	10.2536	9.93393	10.0222	10.0793	10.2406	10.2308	10.2301
P35613	8.77325	9.05223	8.8985	9.07914	9.04079	8.79495	8.94977	9.00894	8.87252	9.2315	9.04331	9.01471	9.15319	9.27711	9.13279	9.21209	9.15319	9.39618	9.53287	10.0527	9.307	9.59621	9.24109	9.31034	8.98005	9.45919	9.18888	9.20924	9.1972	9.18889
P63313	10.0292	10.8625	9.96658	10.9746	11.2896	10.9849	10.8852	10.4637	9.00595	8.20285	7.92967	10.2605	8.46082	9.01501	10.3491	10.3181	8.37381	8.57261	9.13273	9.21618	10.9735	8.89444	10.1329	10.7731	11.2182	9.27551	9.91249	10.5378	10.5311	10.5447
O00584	9.52154	9.39317	10.0639	9.25884	10.0787	9.63348	10.1752	9.78035	9.63037	10.4225	9.95745	9.72505	10.2343	9.80434	9.98178	9.49748	10.5612	10.1905	9.41712	10.2125	9.7189	9.56375	9.84991	10.0967	9.74385	10.0829	10.2102	9.45393	9.4663	9.46681
P56385	10.3191	10.5236	10.2584	10.5613	10.5656	10.0635	10.3854	10.0999	10.3058	10.6954	10.3985	10.0415	10.6574	10.5796	10.0615	10.044	10.8326	10.4031	10.1774	10.9327	10.3219	10.4822	10.337	10.2955	10.1911	10.4659	10.4463	10.17	10.17	10.1559
P30050	9.42073	9.24753	9.99599	9.40172	9.76723	10.0228	10.0085	9.81276	9.21633	9.49366	9.62651	9.72892	9.68659	9.3858	9.67774	9.48268	9.79142	9.49547	8.88249	9.41727	9.56739	8.8104	9.57509	9.52518	9.4845	9.47395	9.625	9.07622	9.0522	9.07055
P42025	6.54936	5.86327	6.11253	6.39172	6.14358	6.244	6.27353	6.27353	6.41616	6.25475	6.38653	6.49281	6.53128	6.0162	6.4799	6.57877	6.29756	6.88034	7.08274	6.53587	7.04432	6.73918	6.91475	6.64123	7.08274	6.71475	6.62368	7.00943	7.01003	7.01185
P37198	8.84333	8.34484	8.23962	8.14696	8.22337	8.17356	7.89098	8.02587	7.75472	8.69698	8.44463	8.03213	8.37166	8.33552	8.13075	8.00595	8.98518	8.11633	7.67728	8.0978	8.33357	7.87362	8.11194	8.03294	8.15479	8.2189	8.47383	7.85021	7.83818	7.82436
P09012	10.7245	9.84553	10.2176	9.97286	9.78071	10.2522	9.90968	9.89939	9.77192	9.60139	9.7311	9.54538	9.9084	10.2353	9.86222	9.6573	10.2617	9.70749	9.23246	9.82158	10.0936	9.42033	9.9929	9.8569	10.1002	10.0714	10.4272	9.49629	9.50022	9.50968
P05114	9.71232	9.27786	10.258	9.96906	9.68795	10.8878	10.8796	10.6745	10.7097	11.0047	10.133	10.7218	10.3826	11.5058	10.5079	10.1375	10.4283	10.4946	9.33513	10.6466	10.6226	9.18804	10.2798	10.1188	10.9023	9.70518	10.3805	10.1128	10.1264	10.125
O94905	9.28861	9.81447	9.20512	9.65119	9.1115	8.99764	9.31845	9.22942	9.14765	9.58063	9.30808	8.84066	9.53881	9.27731	9.07764	8.93837	9.56931	9.21567	9.0859	10.0454	9.1862	9.45871	9.24855	9.19481	8.98385	9.36513	9.32247	9.07827	9.06969	9.08206
Q9UBQ0	9.95252	10.0146	9.74727	9.85524	9.49399	9.96717	9.74727	9.8497	9.81581	9.89051	9.85528	9.68511	10.0667	10.0427	9.64647	9.77926	10.1692	9.65975	9.82102	9.36313	9.28424	9.55663	9.30064	9.15715	9.31063	9.25073	9.18896	9.72175	9.72529	9.71466
P17655	9.24186	9.64388	9.13221	9.43555	9.21982	9.24539	9.18487	9.10769	8.89667	8.33205	8.66488	8.63259	8.73031	8.57771	8.99229	8.97029	8.95452	8.70565	8.8512	9.34921	9.18566	8.91911	9.02105	9.14819	9.21107	9.09489	9.08065	8.73414	8.70922	8.73048
O75964	9.61671	9.32215	9.86209	9.44723	9.79732	9.67533	9.76689	9.71649	10.148	10.6103	10.3933	10.2032	10.524	10.2394	10.0942	9.9706	10.6179	10.5422	10.2388	9.65237	9.63764	10.0682	9.86019	9.69952	9.65237	9.88451	9.87911	10.1892	10.1817	10.2008
P02656	7.11249	7.87736	6.99052	7.21295	7.7001	6.86673	7.28416	6.85502	7.13446	8.76236	7.87615	7.74122	8.36278	7.55108	7.58198	7.35763	8.21541	7.86473	6.49244	8.84576	7.29501	8.21892	7.4963	7.63942	7.29501	7.54134	7.36793	7.22886	7.2256	7.20273
Q8N392	8.48783	8.77662	7.95011	8.71331	8.16508	8.07828	8.27493	8.34527	9.14618	8.42611	8.69449	9.27257	8.53661	8.71264	8.67739	9.06372	8.43454	8.68387	9.70469	9.06117	8.72011	9.65622	8.97195	8.75274	8.63737	8.97527	8.80422	9.24921	9.2514	9.25031
Q9NR30	8.40114	7.51705	7.89051	7.81242	7.92267	7.43047	7.33849	7.21196	7.92786	7.29908	7.64321	7.73413	8.07293	8.56286	7.65247	7.65884	8.41819	8.05737	7.38103	6.81451	8.15414	7.25812	7.77692	7.26424	7.87818	7.71574	7.88733	7.6892	7.69344	7.6863
Q8TBC4	7.0959	6.7632	7.39606	6.86371	7.20303	7.52867	7.14808	7.05874	7.58578	6.69745	7.15314	7.5785	6.92321	7.30782	7.38777	7.51566	6.91086	7.10396	7.58055	6.68718	7.05862	6.86492	6.99981	7.36239	7.50412	7.02472	7.18157	7.40381	7.40696	7.41074
P14406	10.1544	10.3142	10.3489	10.0952	10.0295	10.0257	10.0295	9.95968	9.92404	10.5858	10.4241	10.0896	10.4596	10.5106	9.97522	10.0015	10.6466	10.4124	10.0983	10.3607	10.0628	10.0755	10.2388	10.223	10.2562	10.223	10.4775	10.117	10.1189	10.1331
P26640	9.42627	9.11428	8.76402	9.2286	8.69233	8.97204	8.83496	8.73253	8.57029	8.23774	7.93082	8.53159	8.73837	8.73837	8.5721	8.71547	8.79554	8.50223	8.70706	8.05896	8.20616	8.04696	8.11909	8.08222	8.19757	8.0623	7.96395	8.4283	8.4382	8.37946
P55769	9.13739	8.55064	9.75219	8.62814	9.4625	9.50485	9.49867	9.42868	9.21408	9.42343	9.23265	9.06438	9.38937	9.42343	8.96207	8.90152	9.83397	9.3408	8.51398	9.37012	9.29806	8.67737	9.34597	9.33644	9.51058	9.36672	9.71401	8.71307	8.71253	8.71911
P11766	7.9941	8.37881	8.31432	8.44374	7.67779	8.94695	8.20444	8.32034	8.94278	7.86902	8.09134	8.84526	7.96077	8.54121	8.72226	8.89765	7.88279	8.38984	8.49772	8.10924	8.45913	8.34465	8.33871	8.63945	8.81054	7.99877	8.03579	8.83546	8.80866	8.80544
P24928	7.25264	6.8565	7.34004	6.67751	7.03082	7.24181	7.26121	7.22493	7.09661	7.53809	7.26633	7.26633	7.2519	7.24371	7.06034	7.11939	7.48007	7.06034	7.33002	7.13249	6.80195	7.36103	6.78964	6.89638	6.68762	7.01506	6.86639	6.99333	6.99763	6.99142
O43290	7.88483	7.53233	7.604	7.92458	7.25873	7.70674	7.49134	7.7321	7.82363	7.02775	7.43076	7.77919	7.6367	7.52931	7.80299	7.79366	7.61051	7.98515	8.00622	9.09592	8.35032	8.30163	8.30406	8.41496	8.29763	8.5126	8.63315	7.83326	7.83291	7.82558
Q13347	8.0552	8.02084	8.60454	8.16554	8.48038	8.79551	8.68032	8.62767	8.41536	8.24871	8.4286	8.52919	8.41303	7.77836	8.57955	8.34151	8.04456	8.28106	8.0501	8.27309	8.16703	8.09902	8.13035	8.05419	8.05419	8.14597	8.12634	7.95024	7.9255	7.92585
P55809	8.43214	8.10153	8.54724	8.31794	8.50859	8.05271	8.20679	8.41074	8.43676	8.13699	8.33309	8.10103	8.50638	8.66773	8.11101	8.22646	8.47569	8.52063	8.58054	8.57101	8.5945	8.57324	8.55327	8.43345	8.60212	8.55672	8.72738	8.47425	8.48129	8.45094
P40429	9.25496	8.92797	9.48088	9.14691	9.20867	9.27397	9.21921	9.31396	9.24735	8.96551	8.90111	9.00349	9.05569	9.07438	8.92674	8.87912	9.29461	9.06549	9.11905	8.95941	9.14795	9.26092	9.11596	8.96553	8.97007	9.06672	9.03663	9.02828	8.978	9.02233
P00403	9.33011	8.20853	9.07751	9.06867	8.76803	8.53356	8.39762	8.71162	9.49977	9.30694	9.47207	9.46289	9.24348	9.72379	9.40163	9.40163	9.27219	9.76411	9.70685	10.6434	10.0818	10.553	10.1632	10.3229	10.204	10.5054	10.4007	9.5802	9.58175	9.59435
O75400	8.07356	7.91561	9.0406	7.88034	8.59454	8.7521	8.57457	8.69289	8.23348	9.25284	8.53577	8.32734	8.91747	8.77245	8.48446	7.99891	9.03619	8.55885	8.12758	9.14641	8.82945	7.98756	8.62262	8.64766	8.65461	8.77464	9.02726	8.10879	8.10917	8.11062
Q9BUH6	9.49571	9.37567	9.83055	9.41658	9.62251	9.82207	9.32055	9.5757	9.07439	8.90979	9.12037	9.30958	9.10648	9.2824	9.37126	9.28905	9.15289	9.02867	8.92148	9.15294	9.53827	9.01315	9.31636	9.40217	9.76429	9.23552	9.57462	9.01568	9.03195	9.02907
P67809	8.96092	9.26911	9.13986	9.2549	9.00204	9.20887	9.28578	9.12519	9.00204	8.17755	8.12649	8.02783	8.12161	7.8885	8.06241	8.09787	7.9183	8.16378	8.86927	8.99018	8.91604	8.77936	8.74094	8.70175	8.68363	8.86428	8.92783	8.57369	8.53551	8.57544
P01903	8.01412	6.82597	7.59152	8.39145	7.76474	7.33902	6.98191	7.38856	8.12444	8.7533	8.52166	7.94448	8.63777	8.40684	7.83986	7.97853	9.09822	9.21732	7.21974	8.68352	8.19875	7.88769	8.27444	8.65321	8.18755	7.96521	8.83976	8.03818	8.05213	8.04185
Q9H0C2	10.006	9.08636	9.83131	9.67951	9.57341	9.30249	9.46012	9.63312	10.1901	9.92788	10.0334	9.5803	10.128	10.1147	9.54298	9.62321	10.1427	10.3312	10.3948	9.09095	9.87324	9.98664	10.0643	9.996	9.87752	10.0917	10.0314	10.124	10.1244	10.1217
O43665	7.51369	7.68078	8.14794	7.46116	7.89875	8.36795	8.50336	8.26519	8.49813	7.58306	7.73698	8.77237	7.63045	7.39359	8.43308	8.57978	7.13094	7.64799	8.86767	6.97199	7.75329	8.4099	7.86901	8.01047	8.39079	7.73207	7.23818	8.24032	8.27382	8.27202
Q58FF3	11.0053	11.019	10.7365	11.0278	10.8522	10.4142	10.6035	10.6992	10.9912	10.9056	10.9847	10.4637	10.9025	10.9225	10.413	10.6183	10.8409	10.6099	10.9405	11.3911	10.891	11.1541	10.8002	10.7965	10.7286	10.935	10.811	10.8865	10.8872	10.8866
U3KQV3	8.19213	7.69249	7.7778	7.72488	7.96083	7.70985	7.73904	7.95461	7.82664	7.33681	7.51961	7.86689	7.46646	7.32519	7.73434	7.76063	7.40508	7.61945	8.58168	8.51813	8.25009	8.3883	7.98166	8.16669	8.14173	8.03907	8.27809	7.96734	8.0017	7.99725
P62745	8.19213	7.69249	7.7778	7.72488	7.96083	7.70985	7.73904	7.95461	7.82664	7.33681	7.51961	7.86689	7.46646	7.32519	7.73434	7.76063	7.40508	7.61945	8.58168	8.51813	8.25009	8.3883	7.98166	8.16669	8.14173	8.03907	8.27809	7.96734	8.0017	7.99725
P49721	8.83573	8.27008	9.32135	8.91219	9.14361	9.20415	8.97671	9.4416	9.28379	8.31621	8.75957	9.24802	8.99591	9.05853	9.09913	9.48088	8.84119	9.03618	9.11804	8.35121	8.9356	8.85764	8.9716	9.0846	9.14571	8.65716	8.83799	9.12711	9.09875	9.10676
P67775	8.71372	8.7268	8.91259	8.41665	8.26211	8.96929	8.79954	8.86618	8.91649	8.41984	8.74995	9.02096	8.57531	8.77085	9.20657	8.89545	8.17723	8.6508	9.12097	8.71003	8.80531	8.8734	8.7489	8.70458	8.82809	8.7489	8.80531	8.84181	8.83568	8.78882
O43772	6.93055	7.81764	7.7907	7.3159	7.72261	7.68946	7.65895	7.74463	7.43631	7.49994	7.23273	6.93357	7.10415	7.45873	6.84504	6.78771	7.4659	7.48567	7.55554	8.3727	7.46949	7.38018	7.54647	7.61553	7.57639	7.29523	8.01683	7.29454	7.28769	7.32914
P15927	7.22548	6.92836	7.40798	7.01376	7.35699	7.44297	7.57981	7.5729	7.29119	7.00655	7.01335	7.50493	7.33285	7.52682	7.61052	7.53834	7.27004	7.41002	7.53339	7.60136	7.45146	7.28366	7.46504	7.62917	7.79287	7.65779	7.9478	7.15771	7.16399	7.15658
P61326	8.72737	8.4481	9.46928	9.04683	9.28391	9.18664	8.98065	9.18664	8.98515	9.36138	9.28018	9.29566	9.46726	9.65393	9.31994	9.29566	9.78391	9.65393	9.19497	10.0051	10.1671	9.65414	10.0315	10.0797	10.0597	9.98345	10.0946	9.53575	9.54626	9.54633
P13224	9.47346	9.76001	9.07525	9.6322	9.41724	9.04501	9.57717	9.6322	10.6947	10.6359	10.1655	10.0494	10.3134	9.92798	10.1039	10.0921	10.2196	10.4806	10.5782	9.90689	9.62015	11.0625	10.0185	10.0134	9.62786	10.3544	9.54242	10.5929	10.5763	10.5724
Q99733	8.40157	8.57968	8.59697	8.39185	8.57579	9.11543	8.86887	8.5368	8.42742	8.25975	8.46082	8.92127	8.50603	8.40962	8.8831	9.03458	8.35998	8.63354	8.6188	7.86457	8.5094	8.4271	8.50779	8.54093	8.58693	8.44834	8.0713	8.44731	8.45484	8.44042
Q13098	6.56372	7.25666	6.3772	6.88628	6.45164	6.47738	6.50371	6.40883	6.70983	5.77885	6.01512	6.41037	5.95797	5.97763	6.39607	6.42468	6.16369	5.9973	6.7188	6.11837	6.49957	6.27957	6.31611	6.51318	6.68043	6.66632	6.44298	6.46286	6.46654	6.45833
P09917	7.65653	7.23142	6.92144	7.53547	7.04989	6.76494	6.64933	6.73701	7.1234	6.99589	7.19759	6.90191	7.07385	7.37352	6.98413	7.10072	7.42939	7.1132	6.45624	6.77276	7.16696	6.43183	6.86296	7.11692	6.97365	6.65091	6.82094	6.88062	6.88836	6.88709
Q9H930	7.48954	8.31179	8.22423	7.77041	8.18065	8.24077	8.10169	8.14248	7.75355	8.33275	8.04411	7.51363	8.2111	7.97238	7.57517	7.50504	8.35035	8.00405	7.46163	8.70617	8.27052	7.90534	8.1278	8.0577	8.0993	8.24617	8.61967	7.64704	7.64899	7.65758
Q8WXX5	8.39216	8.3195	8.524	8.16714	8.55012	8.61309	8.53915	8.43876	8.16714	7.52203	7.27194	7.80731	7.52203	7.8565	7.66679	7.81892	7.42866	7.6209	8.28602	8.56771	8.54305	8.20526	8.47226	8.66059	8.75173	8.43274	8.60663	8.19617	8.19713	8.17775
P09486	9.3827	10.0764	9.09417	10.557	9.31403	9.2771	9.81969	9.75158	11.5833	10.6142	10.6804	9.98602	10.4209	10.1566	9.86184	9.94038	10.0095	11.5499	10.3471	8.34021	9.34939	9.89314	10.214	9.84654	9.29566	9.87194	8.24088	10.3592	10.3697	10.3649
Q92804	7.77465	7.78994	7.42653	8.25249	7.49883	7.59268	7.61373	7.43405	8.18103	8.2487	8.01877	7.81266	8.17006	8.61087	7.84068	7.78779	7.82893	8.14065	8.04636	7.57834	7.30019	7.62587	7.55268	7.18961	7.31148	7.57834	7.8346	7.47653	7.48377	7.48421
P02787	8.40735	7.72121	7.5245	7.93781	7.21625	7.55313	7.42517	7.7514	8.2099	8.38563	8.30755	7.72238	8.1999	7.91703	7.68958	8.03473	8.10852	8.83	8.64415	7.94991	7.90603	7.90603	8.26111	8.26111	7.90603	8.0934	7.79855	8.30631	8.25972	8.29738
O94919	8.96859	8.88944	8.42437	8.52042	8.41942	8.02931	8.59471	8.74816	8.23523	9.09911	8.97094	8.15018	9.15193	8.43557	8.41847	8.38978	8.85569	8.72522	8.59341	8.67486	7.94586	8.71145	8.31244	8.43223	8.03882	8.55097	7.95737	8.36755	8.36666	8.3809
P19086	6.84344	6.80892	6.34453	7.05572	6.46829	6.51451	6.56156	6.91084	6.94254	6.22715	6.37803	6.60258	6.31694	6.43537	6.35131	6.54932	6.27553	7.12424	7.01223	7.49606	6.50516	7.35725	6.71414	6.79741	6.62268	7.05036	6.9521	6.8162	6.8146	6.84348
P01834	8.87809	9.00238	8.48671	8.90699	8.87809	8.48671	8.61837	8.37363	9.48578	8.69287	8.99568	8.49666	8.39974	8.71835	8.36119	8.33327	8.57959	9.25579	9.72812	8.82986	9.51503	9.58953	9.22748	8.80696	8.66798	9.43474	9.35986	9.1864	9.19371	9.20518
P07203	8.6323	9.06555	8.86239	8.97445	9.12752	8.89093	9.26672	9.1911	9.56532	10.3529	10.1029	10.0728	10.1454	9.7036	9.77629	10.0034	10.1506	10.0991	10.0112	9.6745	9.63876	9.91716	9.61887	9.95889	9.62202	9.71633	9.2652	10.1874	10.1938	10.2018
Q9BVC6	9.45229	8.80698	9.55683	9.47488	8.87131	9.22102	8.81584	9.33254	9.76047	9.59301	10.0398	9.62601	10.052	10.3055	9.59468	9.66979	9.94098	10.2291	9.56669	9.27269	9.74943	9.59804	9.83658	8.98611	9.76994	9.62416	9.44079	9.93239	9.93511	9.9277
P62906	8.77105	8.54542	9.20339	8.96074	9.33647	9.24941	9.24941	9.04163	8.70763	9.08911	9.28799	9.33665	9.39808	8.89318	9.37219	9.09402	9.40909	9.44074	9.00148	9.68241	9.90776	9.00148	9.85418	9.63011	9.79322	9.81112	9.85058	9.01107	9.04159	9.05837
P62280	7.75886	7.775	8.08127	7.86154	8.08127	8.21528	8.05447	8.08779	8.47205	8.91074	9.08045	9.27804	9.12263	9.24653	9.2952	8.88731	9.46129	8.73425	8.14522	8.68814	8.75932	8.14522	8.68814	8.50467	8.60615	8.70596	8.43466	8.42481	8.43322	8.37356
Q92835	8.85553	9.25464	9.18501	8.96981	9.18501	9.25464	8.98282	8.94909	8.4981	8.74296	8.62139	8.3306	8.78147	8.99631	8.65478	8.67293	8.94175	8.76885	8.24174	8.79444	8.8646	8.27304	8.67532	8.65021	8.74727	8.75199	8.75199	8.42179	8.43792	8.42724
P17612	10.0845	10.4676	10.0261	10.0188	10.1456	10.0845	10.2011	10.0356	9.96074	10.0886	10.0028	10.0647	10.0647	9.99208	9.96242	10.0886	10.0977	9.98362	10.2808	10.8926	9.74667	10.346	9.90382	9.94909	9.86943	10.0677	9.9326	9.92446	9.94691	9.94276
Q7Z3B4	7.35454	7.62727	8.13642	7.66334	8.09929	7.89239	7.77216	7.95691	7.29792	8.30313	7.921	7.39677	7.98008	7.45924	7.67723	7.59078	8.09668	7.68301	7.35407	8.085	8.10811	7.67261	7.98715	7.84513	7.85496	8.07118	8.31824	7.41319	7.39016	7.38802
Q8NF50	6.48986	6.21358	5.97493	5.94625	5.73478	5.87818	5.81903	5.76874	5.6491	5.6236	5.68868	6.04042	5.82179	5.7355	6.13793	6.11081	5.9649	5.55949	5.83475	6.00132	5.59055	5.59055	5.59055	5.7305	5.59055	5.7305	6.11589	5.57985	5.60284	5.58376
Q9HB40	8.58418	8.96373	8.40234	8.65054	8.12151	8.45726	8.49031	8.48802	8.36496	8.98968	9.0664	8.10897	8.83552	8.81119	8.68315	8.57978	9.15727	8.80471	8.69612	9.09102	8.18426	8.74252	8.35664	8.52555	8.17056	8.30708	8.24858	8.56908	8.59212	8.59037
P0DN76	8.87305	8.39113	8.63263	8.76212	8.06236	8.63263	8.20232	8.24861	8.38527	8.32211	8.53727	8.37584	8.71183	9.24088	8.43558	8.44825	8.83214	8.51497	8.57515	9.68564	9.3963	8.80294	9.16283	9.30923	9.24985	9.36421	9.57918	8.42198	8.44637	8.44775
P36873	9.45096	9.34702	8.87671	9.28538	8.98213	9.12257	9.06015	8.98213	8.88838	9.14461	8.88968	9.12407	9.25918	9.09968	9.1085	9.31171	9.49039	9.27117	9.17775	9.00021	8.8046	9.09167	8.78372	8.79335	8.67271	9.04882	8.84972	8.90733	8.90062	8.90052
P43897	7.81482	8.05877	7.54397	7.95058	7.83836	7.64153	7.75036	7.62154	7.83836	7.66249	7.56359	7.24468	7.68844	7.61913	7.30171	7.46213	7.97013	7.73871	7.46871	8.12001	7.83706	7.68349	7.74869	7.59181	7.55265	7.71242	7.79674	7.27424	7.27329	7.28559
Q13315	6.0965	5.28563	6.2134	5.02705	5.79706	6.2134	5.28563	5.53486	5.53486	4.5377	4.83504	4.98043	4.6697	3.8753	4.98043	4.60381	4.73657	4.78469	5.15289	5.58239	5.15289	5.41753	5.04281	5.04281	5.2011	5.29772	5.37857	5.20454	5.18582	5.20996
Q53GQ0	8.86592	8.92104	8.61111	8.85648	8.77286	8.38986	8.77286	8.78369	9.20913	8.92876	9.09334	8.65964	9.06699	9.40982	8.72098	8.91334	9.25992	9.34979	9.32905	9.38193	8.74708	9.39321	8.87771	8.86415	8.68352	9.14606	8.88499	9.15837	9.15874	9.13124
Q8IUI8	9.03116	9.34029	9.09522	8.91573	9.11796	9.32255	9.36697	9.14261	8.97502	9.00674	8.86413	9.18399	8.73958	8.77174	9.24504	9.13145	8.81627	8.78755	8.95343	8.64294	9.12159	8.91191	8.8597	8.9222	9.20472	8.84608	8.68341	8.83614	8.85903	8.86292
P05067	8.00608	7.92238	8.01025	8.14964	7.19368	8.0194	7.90692	8.22316	8.48323	8.23512	8.17894	7.76673	8.23512	8.67293	7.84619	7.88362	8.05739	8.57458	8.26633	7.71811	7.66855	8.11885	7.83399	7.7738	7.51665	7.84674	7.38505	8.12611	8.10554	8.1252
Q12965	7.61116	7.74599	8.02036	7.55541	8.08471	7.89895	7.79547	7.80718	6.9952	7.27825	7.58873	7.58873	7.65325	7.07433	7.59388	7.53312	7.53312	7.58873	7.37478	8.25648	8.20525	7.6097	8.07632	7.92318	7.93518	7.9513	8.4083	7.27703	7.26966	7.27287
Q99685	9.37228	8.82176	8.30477	8.9574	8.99404	8.25702	8.52972	8.73729	9.15644	7.56875	7.988	8.21874	7.75575	7.9177	8.08607	8.27208	7.58214	8.62348	9.28533	8.46258	8.18533	9.18554	8.77404	8.38546	8.28705	9.20117	8.73063	8.80603	8.80231	8.81472
Q9Y3D6	9.49965	9.74526	9.55069	9.64303	9.28597	9.56975	9.49225	9.50301	9.25258	9.4474	9.49271	9.38664	9.48446	9.25053	9.36744	9.39554	9.65442	9.33567	9.13521	9.11563	9.19312	9.43282	9.24367	9.2793	9.26638	9.3091	9.33237	9.1437	9.12414	9.13365
O43396	8.30308	8.42092	8.76444	8.2822	8.90346	8.94195	8.95796	8.86609	9.0786	8.54341	8.60897	9.21238	8.71046	8.39177	9.07704	9.09223	8.30057	8.53481	9.19924	8.80428	8.52921	8.71382	8.45544	8.62824	8.51907	8.43061	8.34889	8.91898	8.92116	8.9145
Q8N7X1	10.2823	9.49862	10.2	10.1394	9.32634	10.0339	9.41163	9.83139	9.86944	9.51272	9.8705	9.73027	10.0584	10.8687	9.87306	9.84554	10.4938	10.0052	9.24118	8.6608	9.85955	9.12017	9.7771	9.55587	9.81855	9.98198	10.0973	9.77155	9.7487	9.76337
Q5JXB2	8.9676	9.29313	9.74828	9.10358	9.97227	10.0857	9.86842	9.65321	9.01457	8.33492	8.42615	9.34523	8.43926	8.34425	9.43262	9.37944	8.17119	8.25685	9.10275	8.76887	9.19896	9.11401	8.98116	9.20949	9.5966	8.78917	8.83962	9.04456	9.03274	9.04561
P61956	8.77301	8.28895	9.54791	8.92551	9.36217	9.68308	9.11066	9.42927	9.09221	8.41281	8.7088	9.54227	8.77469	8.99383	9.49087	9.42113	8.72808	8.69969	8.84414	9.43622	9.44093	9.37508	9.23668	9.22379	9.57367	9.13056	9.15665	8.98762	8.99172	9.00521
Q9NZK5	8.96348	9.05047	8.97255	9.05264	8.70516	8.77308	8.7909	8.74573	8.44307	8.91776	8.96966	8.44035	8.83383	8.68696	8.61219	8.55573	8.91083	8.71627	8.61601	9.39624	8.81631	8.85984	8.79526	8.95069	8.84073	8.96539	8.97318	8.59913	8.60059	8.60474
Q8N183	7.29338	7.22278	7.39719	7.016	7.29338	7.17255	7.35855	7.27478	6.76801	7.55872	6.88336	6.81398	7.21749	7.22514	6.99839	6.80019	7.37264	6.80019	6.75186	6.87405	6.94833	6.57246	6.67455	6.85063	7.04086	6.72276	6.65985	6.91899	6.89689	6.89982
O60264	9.18023	8.89692	8.43599	8.69632	8.18155	8.37555	8.39134	8.28821	8.39134	8.6367	8.2675	8.24385	8.39048	7.79132	8.29318	8.27625	8.55494	8.18302	8.0024	8.94878	8.53608	8.14669	8.52012	8.57033	8.4617	8.59816	8.81642	8.1218	8.07555	8.10447
Q13637	9.19398	8.9723	8.35361	8.74397	8.5313	8.42638	8.75091	8.67389	9.52084	9.37036	9.3429	8.7922	9.23493	8.91711	8.70076	8.94275	8.9673	9.76858	9.83371	9.43021	8.65088	9.76951	8.90668	8.89066	8.61267	9.08642	8.65088	9.39471	9.38565	9.38849
O43423	9.36905	9.3663	10.1406	9.47355	9.90827	10.1568	10.0614	9.96103	9.47768	9.25451	9.27954	9.81079	9.08911	9.51034	10.0615	9.74837	9.12508	9.26471	9.25558	9.45929	10.036	9.38283	9.79643	9.87957	10.1767	9.65968	10.0524	9.47195	9.4842	9.48806
Q9UGI8	8.16294	8.08131	9.1498	8.34588	8.75484	9.48442	8.56207	9.21405	8.08131	8.08829	8.17855	8.96493	8.22567	8.87685	9.35014	8.80871	8.44596	7.98216	7.34446	7.3018	9.02564	7.41611	8.31493	8.25119	9.10834	7.84621	8.0606	8.21689	8.25361	8.23494
Q9NQ39	9.16606	9.10334	9.57382	9.13188	9.48576	9.37237	9.38351	9.24424	8.76709	8.93633	9.20479	9.47211	9.47441	9.1318	9.06846	9.25142	9.07045	9.12798	8.64343	9.29831	9.60658	8.81761	9.49236	9.47711	9.55269	9.07133	9.39743	8.96332	8.98446	8.98016
Q92820	8.91214	9.07035	9.03459	9.01878	9.42079	8.95739	8.92426	9.13088	9.09803	9.24699	9.44306	8.93707	9.30516	9.20583	9.02827	9.06744	9.10218	9.2606	9.23301	9.59694	9.15763	9.41105	9.24971	9.37781	9.1758	9.35189	9.29941	9.18282	9.20308	9.19678
P01911	9.60723	8.82352	10.7108	9.89208	10.2269	10.0915	9.73352	9.60723	10.2195	10.7025	10.4254	9.26549	10.4888	10.3639	9.90656	9.18847	11.3986	9.28352	9.7418	11.2239	10.932	10.242	10.6139	11.2217	9.90189	10.9046	11.643	9.73202	9.73829	9.7442
P17096	9.69881	9.49619	10.4284	9.98546	9.52517	10.4335	10.4651	10.0581	10.7775	10.1286	9.50094	10.0624	9.65662	10.814	9.75435	9.79468	9.97338	10.021	9.33543	9.64035	9.88676	8.96289	9.86952	9.8123	10.2456	9.6925	10.2398	9.70482	9.69497	9.69908
O75995	8.3928	8.91998	8.8919	8.74893	9.03686	8.94668	8.83661	8.85986	8.28319	9.3459	9.05425	8.92999	8.97951	8.35781	9.07409	8.86942	8.87093	9.10823	8.41167	8.61542	9.1199	8.429	8.69845	8.77484	9.07487	8.73354	8.8878	8.46682	8.46685	8.4684
P35998	8.78904	8.32914	8.4975	8.60801	8.46071	8.6967	8.4975	8.59783	8.52786	8.24609	8.51268	8.60994	8.42368	8.58156	8.54285	8.62864	8.56697	8.70742	8.75504	8.58143	8.44117	8.60201	8.58684	8.57746	8.60201	8.56081	8.66612	8.61724	8.60152	8.61455
O60256	8.2505	7.92857	8.11484	8.34678	8.02794	8.21804	8.10233	8.20958	8.23763	7.6806	7.88225	8.00292	7.7198	7.85921	7.87138	8.02587	7.95153	7.97689	8.19858	8.05318	7.93926	8.18406	7.81616	8.03096	7.92374	7.94849	7.8771	7.9613	7.96548	7.95517
P78347	8.06469	8.57881	8.44684	8.62426	8.47196	8.30493	8.38232	8.22645	8.57881	8.74871	8.70926	8.47414	8.86349	8.824	8.71376	8.44182	9.14103	8.84797	8.12892	8.56592	8.56592	8.39388	8.65105	8.68598	8.79577	8.71481	9.08446	8.32911	8.31844	8.32023
O75348	9.62495	9.40159	9.1905	9.58537	9.12669	9.16912	9.20999	9.13185	9.09801	9.1215	9.23871	9.02752	9.35772	9.34236	9.30609	9.15559	9.43608	9.05373	9.21637	9.84436	9.29475	9.21043	9.25369	9.34765	9.16703	9.38887	9.38887	8.98103	8.98807	8.98006
P11279	10.1184	11.0052	10.7793	10.4898	10.3034	10.3996	10.2933	10.5097	9.91318	11.0795	10.7189	10.2111	10.5015	10.7942	10.2659	10.0733	10.6645	10.474	10.0636	11.0433	10.1811	10.1885	10.0422	10.117	10.1549	10.1549	10.4837	10.2326	10.2417	10.2409
O95168	8.75316	9.08372	8.8131	8.93248	8.75316	8.67936	8.89756	8.66974	8.69123	9.10353	8.82366	9.05467	8.87652	8.69316	8.99205	9.04297	8.85235	8.76957	8.73472	9.01089	8.71937	8.79149	8.63432	8.70682	8.51926	8.71362	8.79149	8.69658	8.69163	8.6858
P41250	7.4331	7.13836	7.6011	7.07656	7.53581	7.72003	7.51612	7.79918	7.6349	7.16552	7.26193	7.60169	7.1197	6.97179	7.41174	7.51089	6.90272	6.90272	7.87977	7.30528	7.30528	7.40643	7.33787	7.31972	7.36417	7.27452	7.23067	7.38963	7.35415	7.36279
P19784	8.01756	7.87981	7.54275	7.80214	7.79895	7.64724	7.57266	7.57266	7.54275	7.9578	7.68311	7.41533	7.9382	7.58773	7.63974	7.5959	7.96031	7.65328	7.66895	7.88725	7.32579	7.61883	7.54241	7.53055	7.42997	7.63114	7.58457	7.46341	7.4551	7.45498
P43405	8.17572	8.59817	7.95155	8.64397	7.91896	8.25592	8.39721	8.57306	8.73682	7.66403	7.54086	8.13587	7.4764	7.51524	7.66403	8.06342	7.72493	7.87598	8.61401	8.27224	7.97458	8.76671	8.06406	8.00129	7.95788	8.23146	7.75235	8.76162	8.75915	8.74136
P60953	9.11057	9.51199	9.90483	9.54455	9.25057	9.82982	9.69041	10.0633	10.3456	9.07626	9.60635	10.0559	9.01378	9.60311	9.92664	9.89724	8.85693	9.69711	10.5155	9.70772	9.45803	10.2561	9.55722	9.49913	9.56508	9.53131	9.24627	10.0979	10.0898	10.0818
Q9BS26	10.1238	10.4131	10.0333	10.2298	10.1489	10.0749	9.97104	9.8889	10.0557	9.79742	9.94655	9.94923	9.97139	9.81584	10.0102	10.1056	9.71426	9.78096	10.0811	10.4429	10.1128	10.2135	10.0067	10.0811	9.95999	10.1404	10.0496	9.92873	9.92971	9.9388
P10114	7.12607	6.26742	6.40868	6.56496	6.77568	6.50101	6.56496	6.26742	6.77568	6.74168	7.13793	7.06478	6.93062	6.72752	7.13793	6.77251	6.49448	7.25153	7.07495	7.19811	6.59137	7.36107	6.74262	6.69026	6.57971	6.78054	6.78712	6.86871	6.81846	6.82104
Q9Y3L5	7.12607	6.26742	6.40868	6.56496	6.77568	6.50101	6.56496	6.26742	6.77568	6.74168	7.13793	7.06478	6.93062	6.72752	7.13793	6.77251	6.49448	7.25153	7.07495	7.19811	6.59137	7.36107	6.74262	6.69026	6.57971	6.78054	6.78712	6.86871	6.81846	6.82104
Q07020	9.50231	9.46925	10.1762	9.77377	9.8566	10.1992	10.0132	9.90053	9.85906	9.63469	9.82528	9.93036	9.89371	9.81592	9.73114	9.79235	10.3153	9.98174	9.27102	9.6586	9.70475	9.17936	9.76071	9.71147	9.59097	9.87339	9.86838	9.7049	9.70043	9.70752
Q9UIQ6	9.18899	9.20504	9.08511	9.15499	8.83897	8.98274	8.99853	8.79986	9.23981	9.26934	9.12808	8.66993	9.07103	9.20637	8.91842	8.73409	9.44456	9.21588	8.86151	9.09551	8.7303	8.86151	9.0001	9.0001	8.79125	8.99603	9.34926	8.73719	8.72784	8.7247
Q86V81	7.98806	7.87319	8.27675	7.38523	8.03188	8.0997	8.2064	8.25439	7.67804	7.65651	7.85777	7.70947	8.2802	7.88487	7.80356	7.62917	7.91224	7.42459	7.6677	8.82584	8.81159	8.44013	8.26962	8.40207	8.39067	8.80485	8.40854	7.53187	7.54495	7.56024
P00738	8.75265	8.63473	8.13894	8.62254	8.80214	8.36345	8.41229	8.6144	9.45233	9.25056	8.28924	8.02521	8.75606	8.46261	7.96415	8.10148	8.59134	8.48697	9.30802	8.80583	8.36023	8.41113	8.51562	8.61601	8.22313	8.66127	8.48738	8.71905	8.72283	8.70639
P10619	10.5595	10.5039	10.0364	10.401	10.5039	10.0413	10.1937	10.1625	10.1579	10.5855	10.4367	9.93789	10.509	10.2791	10.018	10.0837	10.4579	10.5824	10.5628	10.2957	9.78559	10.3712	10.0841	10.2388	9.85943	10.2507	10.1653	10.292	10.273	10.2948
P43487	9.66742	10.014	10.1863	9.82052	10.56	10.4989	10.4337	10.3068	9.98315	9.70762	9.64803	10.2323	9.7113	9.54209	10.2984	10.1161	9.49292	9.70569	10.2428	9.52686	10.0469	9.89155	9.87266	10.0914	10.1785	9.82417	9.56317	9.93218	9.93412	9.94063
O43181	9.85579	9.43031	9.9304	9.80543	9.93942	9.70713	9.75042	9.87175	10.095	10.0224	10.1617	9.82129	10.1886	10.1886	10.0259	9.77635	10.294	10.1697	10.2757	9.60066	10.1368	10.0141	10.1368	9.81102	10.1042	10.1187	10.2153	9.97521	9.98845	9.98905
P25774	10.7005	10.4212	10.426	10.9093	10.4122	10.2764	10.2404	10.3117	9.43346	10.588	10.5185	9.67031	10.2593	10.4734	9.53536	9.80683	10.7671	9.78324	9.23618	10.7297	9.7353	9.73368	9.86974	10.3174	9.77042	10.1247	9.96266	9.83124	9.83443	9.8149
Q9P258	9.15269	9.49885	9.71381	9.6512	9.5516	9.79102	9.74783	9.61336	9.62219	9.63686	9.58097	9.84801	9.53478	9.97945	9.9055	9.78396	9.51956	9.83381	9.27956	9.88268	9.79255	9.52817	9.74777	9.74485	9.84367	9.65722	9.85423	9.6437	9.63315	9.63895
P67812	9.04566	9.34808	9.06233	8.82067	8.65733	8.67423	8.70776	8.52913	8.5804	8.58289	8.22585	7.9297	8.3576	8.1903	7.89321	7.82891	8.1831	8.6791	8.64542	9.2457	9.01285	8.51901	8.8406	8.82203	8.73126	8.51901	8.76749	8.62231	8.61491	8.61807
P49795	8.47232	8.39268	8.73606	8.56661	8.00537	8.51494	8.36468	8.66564	8.63691	8.6025	8.4968	8.30176	8.39429	9.11083	8.376	8.33684	8.52299	8.27596	8.44143	8.04715	7.88749	8.15648	8.05094	8.17356	8.05986	8.08923	8.22028	8.34285	8.32489	8.32173
Q15008	7.68374	7.83451	7.25934	7.4242	7.61867	7.56541	7.51461	7.36534	7.32553	7.48671	7.54222	7.49983	7.63826	7.38667	7.62753	7.5768	7.4235	7.4235	7.94812	8.23404	7.32934	7.6333	7.32934	7.62426	7.44855	7.49446	7.5449	7.47037	7.47483	7.49469
Q99719	5.69287	6.36429	6.03827	6.32629	6.28965	6.46761	6.50432	6.5325	6.89208	7.91067	7.41557	7.26154	7.35823	7.20613	7.19538	7.16698	7.43143	7.57593	7.77491	6.93436	6.99283	7.25153	7.27121	7.18592	7.10926	6.92063	6.92063	7.75563	7.75657	7.76258
Q9BT78	9.50183	9.54664	9.0909	9.30601	9.25937	9.24785	9.19248	9.15964	9.10124	9.15136	8.90496	9.10303	8.88341	8.99495	8.9235	9.08307	8.99495	9.12557	9.35531	8.89493	8.69383	9.11211	8.76164	8.76717	8.8409	8.92022	8.76164	8.97963	8.97996	8.97423
O95758	10.3108	10.2552	11.0399	10.3236	10.3591	11.0641	10.9243	11.0399	10.3591	10.1218	10.4103	10.5899	10.13	10.1113	10.5596	10.4161	9.64778	10.6188	10.0209	10.2534	10.8468	9.97351	10.7757	10.8821	10.8072	10.5201	11.0261	10.4113	10.4177	10.418
Q92974	9.09065	8.83773	8.58161	8.80891	8.39912	8.59746	8.45975	8.55906	8.45975	8.6597	8.71471	8.72417	8.57075	9.06471	8.29684	8.70684	8.63959	8.81933	8.35173	8.92952	8.31047	8.42672	8.37906	8.36339	8.26966	8.56669	8.62438	8.30032	8.31325	8.27787
O95319	8.19369	8.45088	8.73582	8.21375	8.67533	8.61063	8.52348	8.64827	8.60227	8.66621	8.39321	8.48296	8.40837	8.46646	8.56467	8.43589	8.58342	8.78279	8.03073	8.23966	8.53173	8.04697	8.42047	8.42606	8.38844	8.10846	8.56768	8.42118	8.37807	8.38824
O94826	8.09065	8.18358	8.03438	7.91918	8.09065	7.89099	7.989	7.64624	8.0434	8.21192	7.87342	7.66178	7.92675	7.96169	7.77521	7.68062	8.13387	8.12075	7.86522	8.45187	8.29547	8.08492	8.17677	8.15922	8.14565	8.09832	8.1215	8.05921	8.04508	8.05943
Q969X5	8.35113	7.87338	8.29143	8.29143	8.27569	8.14325	8.2867	8.4349	8.4883	8.69896	8.76584	8.52078	8.84671	8.74273	8.452	8.53101	8.81983	8.97214	8.52968	8.79247	8.60988	8.71729	8.84245	8.77528	8.8649	9.05743	8.82375	8.65741	8.66041	8.68551
P05386	8.92104	8.51545	8.99765	8.64935	9.05494	9.00179	8.8773	8.80464	8.43862	8.87941	9.00385	8.98414	9.24052	8.91864	8.86921	9.01597	9.40214	8.95784	9.0411	8.23255	8.88417	8.8587	8.80319	8.71139	8.71409	8.97871	8.75045	8.71373	8.71588	8.69059
P62857	7.70019	7.58704	8.30196	7.74103	8.38257	8.38627	8.29634	8.21251	7.42842	7.95367	8.06442	7.7492	7.94591	7.77077	7.63675	7.70697	7.86918	7.86918	7.2492	7.50541	8.29242	7.30767	8.02195	7.97287	8.15618	7.76712	7.96807	7.54246	7.51868	7.51478
Q12882	7.23669	7.2713	7.1335	7.23053	7.45101	7.42587	7.60943	7.59969	7.30496	7.60044	7.09937	7.34063	7.11698	7.05839	7.47182	7.25684	7.39706	7.30327	7.67149	8.02904	7.56696	7.5301	7.5301	7.64005	7.6438	7.48805	7.65191	7.45552	7.46594	7.46142
Q15185	10.2127	9.77205	9.31769	9.83356	9.07428	9.73538	9.48368	9.26818	9.81485	8.2507	8.38287	9.32103	8.48514	8.65502	9.27734	9.28793	8.28563	8.63127	9.25315	9.15262	9.39601	9.21114	9.10122	9.39097	9.50569	9.24627	9.10122	9.19117	9.19942	9.18898
Q9Y5L4	7.24876	7.34182	7.54306	7.67701	8.05855	7.70784	7.80704	7.59504	7.24876	7.97498	7.83539	7.52304	8.00041	7.97935	7.58779	7.59058	8.26121	8.54827	7.75588	8.66199	8.51466	7.57263	8.377	8.48422	8.47224	7.89722	8.43234	8.28178	8.27841	8.28852
Q96IX5	8.13663	8.18174	8.07186	8.44654	7.65268	7.8569	7.92252	7.90077	8.39314	9.04577	8.53935	8.23961	8.56036	8.7033	8.36864	8.09036	9.08129	8.55066	8.31559	8.10598	7.83568	8.39102	8.08142	8.08142	7.9	7.93783	8.17395	8.07769	8.10132	8.073
P08311	8.85679	8.93363	8.294	8.33599	9.31529	8.90268	9.29021	9.06509	7.83777	9.70652	9.04847	8.29255	8.98754	8.70421	9.09068	8.31	8.90808	8.34708	8.37168	9.9437	8.39758	8.62398	8.45208	8.68848	8.48793	8.57851	8.6978	8.33263	8.30515	8.31092
Q9UBV8	9.70267	9.6496	9.48148	9.49992	9.37467	9.46383	9.4966	9.48148	9.38141	9.60136	9.65073	9.42355	9.60136	9.57302	9.44679	9.32995	9.55562	9.54095	9.32999	9.3734	9.42556	9.24908	9.28435	9.22348	9.25634	9.3608	9.38691	9.37356	9.37496	9.37758
Q9Y3A6	7.45175	7.99082	8.04599	7.9353	7.83844	7.90596	7.77446	8.06674	8.34564	8.51485	8.31627	7.72874	7.9073	8.07751	7.77094	7.6215	8.38114	8.26669	7.87454	8.51898	7.89382	8.38369	7.8383	8.16281	7.70926	8.45416	8.31281	7.89942	7.90405	7.91691
P35610	8.72734	8.74908	8.43781	8.88961	8.37511	8.42079	8.40025	8.28595	8.19317	8.75595	8.41951	8.19132	8.56485	8.6831	8.28098	8.39545	8.80466	8.35862	8.0938	8.49385	8.45787	8.43731	8.36741	8.31338	8.21316	8.61039	8.45225	8.24288	8.23213	8.23167
O75608	9.07041	9.00481	8.72956	9.17888	8.96468	8.83302	8.80544	8.936	9.53171	9.1902	9.38677	9.21695	9.43059	9.20821	9.2242	9.46083	9.2295	9.4945	9.58602	9.37555	9.09179	9.66757	9.09532	9.14073	9.11328	9.22536	9.03225	9.42107	9.42806	9.43314
P51692	6.99394	7.07517	7.75891	7.28246	7.70997	7.83521	7.83521	7.80777	7.70997	7.15722	7.39384	7.88153	7.20568	7.45323	7.84455	7.79213	7.05178	7.34633	7.70403	6.32872	6.66046	6.90087	6.61549	6.76195	6.8478	6.54022	6.69488	7.71297	7.70392	7.70827
P62714	8.45513	8.46821	8.65405	8.15798	8.00339	8.71076	8.54097	8.60763	8.65795	8.162	8.49296	8.76467	8.31788	8.51391	8.95076	8.63884	7.91877	8.39355	8.59343	8.28136	8.62629	8.33913	8.42196	8.38547	8.58909	8.35206	8.54339	8.57497	8.57709	8.53176
B2RPK0	9.88114	9.67954	10.2847	9.9738	9.82711	10.4652	10.3261	10.2655	9.40925	9.37181	9.08798	9.88123	8.976	9.79931	9.93622	9.74038	9.08798	9.2717	9.69389	10.0934	10.5143	9.54596	10.2882	10.3806	10.829	10.1018	10.3147	9.70889	9.73439	9.74299
P62318	9.05478	8.87198	9.61671	9.04628	9.32913	9.67136	9.57257	9.609	9.50908	9.76859	9.32654	9.35364	9.3831	9.49864	9.36895	9.19754	9.59553	9.7639	8.89874	9.19998	9.39453	8.77794	9.41271	9.58682	9.51597	9.2859	9.79798	9.59483	9.56965	9.58988
O00170	8.0152	7.82029	7.54978	7.8065	7.58133	7.58774	7.77699	7.60607	7.41934	7.83749	7.99854	8.07641	8.07641	7.65411	8.09486	8.09486	7.86228	7.88333	7.08673	7.61288	7.4226	7.18862	7.51891	7.45412	7.52105	7.41262	7.63051	7.13255	7.12308	7.11621
Q9NP72	7.90328	8.61201	8.16627	8.47773	8.29364	8.16627	8.15142	8.28915	8.62132	8.54523	8.46728	8.23493	8.51157	8.21131	8.07443	8.20448	8.32165	8.69984	8.55325	8.20489	7.89174	8.39667	7.96536	7.7987	7.65931	8.3763	7.94668	9.02219	9.03726	9.02579
P04632	9.96975	10.2293	10.3509	9.89094	10.4871	10.384	10.2828	10.4331	9.80721	9.73937	10.0832	10.0862	9.88206	9.50415	10.0997	10.0163	9.51052	10.1898	10.6196	10.2253	10.1984	10.3199	10.2889	10.3551	10.2573	10.2285	9.92125	10.077	10.0769	10.0657
Q86UP2	7.35678	7.4724	7.85346	7.52753	7.52753	7.66454	7.66454	7.74117	7.36555	7.00907	6.99541	7.14973	7.082	6.73389	7.51117	7.082	7.3182	6.93996	7.26958	8.01386	7.41699	7.18429	7.37539	7.37539	7.44676	7.31988	7.67761	7.09426	7.10358	7.09471
P63162	10.0536	9.86035	10.3325	9.85048	9.51586	10.5271	10.153	10.1601	9.94866	9.96283	9.84254	9.94134	9.56237	10.0581	9.90333	9.6947	9.87083	9.96822	9.15726	9.53506	9.49167	9.07573	9.67165	9.65131	9.73678	9.64634	10.0866	9.75332	9.75421	9.75263
P14678	10.0536	9.86035	10.3325	9.85048	9.51586	10.5271	10.153	10.1601	9.94866	9.96283	9.84254	9.94134	9.56237	10.0581	9.90333	9.6947	9.87083	9.96822	9.15726	9.53506	9.49167	9.07573	9.67165	9.65131	9.73678	9.64634	10.0866	9.75332	9.75421	9.75263
Q99426	9.01292	8.96164	9.07051	8.99813	8.55082	9.29977	8.95769	8.98168	8.89656	7.94673	8.1189	8.56103	8.13936	8.27086	8.50742	8.61744	7.98346	8.08416	9.17996	8.68899	8.73491	8.87262	8.73491	8.76962	8.78073	8.78073	8.73491	8.85289	8.85566	8.86316
Q13404	9.08894	9.43354	9.67389	9.37387	9.71421	10.0842	9.75459	9.7998	9.26095	8.56877	8.68786	9.51177	8.67732	8.70701	9.51611	9.51767	8.52309	8.3623	9.61248	8.86258	9.33334	9.45393	9.2228	9.39562	9.80282	9.00692	9.05486	9.35655	9.34517	9.35061
I3L0A0	9.08894	9.43354	9.67389	9.37387	9.71421	10.0842	9.75459	9.7998	9.26095	8.56877	8.68786	9.51177	8.67732	8.70701	9.51611	9.51767	8.52309	8.3623	9.61248	8.86258	9.33334	9.45393	9.2228	9.39562	9.80282	9.00692	9.05486	9.35655	9.34517	9.35061
Q15555	9.16689	9.36156	8.75956	9.12624	9.22224	8.82292	9.1447	9.36532	10.0673	10.2997	10.2997	10.3893	10.194	10.1119	10.243	10.1994	10.2997	9.92392	10.3838	9.91763	9.06691	10.0556	9.38767	9.29364	9.13686	9.35737	9.24102	10.0326	10.0289	10.0014
P14868	9.22831	9.00677	8.93981	8.8355	8.985	8.87592	9.02194	8.9679	8.92023	8.91683	9.02871	9.29844	9.14272	9.04315	9.24625	9.24243	9.07241	9.05241	9.38155	9.37293	9.17423	9.30564	9.18038	9.24949	9.18921	9.32589	9.16757	9.15252	9.15224	9.12991
O75531	7.90053	8.44037	8.56264	8.18212	8.6386	8.50925	8.96782	8.50558	8.21604	8.81563	7.81281	8.45737	7.95805	8.17835	8.2751	8.22034	8.39883	8.59773	8.44518	8.73353	9.35544	8.27017	9.16132	9.37029	9.30602	8.60106	9.11033	9.07846	9.09135	9.0852
Q96RT1	5.97025	6.54942	6.59504	6.0817	6.54942	6.37497	6.57091	6.50321	6.53826	6.82839	6.66887	6.58989	6.44351	6.42462	6.72608	6.40451	6.76219	6.73428	6.50674	6.94563	6.32914	6.53367	6.3573	6.46111	6.32914	6.44049	6.32914	6.41179	6.40847	6.42782
P42766	9.27236	9.39736	9.61104	8.89104	9.87101	9.43459	9.66468	9.43134	8.89104	9.30355	9.24479	8.87179	9.49224	9.14211	9.03511	8.78317	9.49939	9.1568	8.67899	8.79879	9.34307	8.71171	9.44721	9.3321	9.3377	9.19677	9.53266	8.97743	8.97493	8.97421
P61201	7.79961	7.8535	8.27361	7.59002	8.37694	8.35145	8.31371	8.31746	8.22917	7.57472	7.76142	8.14894	7.75179	7.42945	8.05196	8.10866	8.01366	8.11638	8.4452	8.24209	8.04075	8.1692	8.03049	8.14167	8.11372	8.06217	8.00697	8.11855	8.0809	8.09032
P51571	8.51207	8.68712	8.81217	8.28762	8.66255	8.51992	8.74838	8.5957	8.26354	8.95444	8.7473	8.26191	8.72344	8.4504	8.25294	8.19626	8.92524	8.48704	7.96513	7.67288	7.48673	8.00845	7.48673	7.83913	7.48673	7.43568	7.23992	8.31072	8.34871	8.35255
P46976	9.02866	9.26505	9.29628	9.19678	9.3295	9.54215	9.17704	9.16816	8.7994	8.96979	8.91379	8.99842	8.8674	9.13822	9.22534	9.3428	9.04004	8.99842	9.53164	9.11286	8.96106	9.26041	9.04834	8.99765	8.91916	9.10557	9.12593	9.08189	9.09039	9.09213
Q9BUJ2	9.62916	9.25917	9.49101	9.23397	9.08111	9.43296	9.40532	9.34943	9.18894	10.1401	10.0834	9.81187	10.048	10.0178	9.94135	9.66997	9.86031	9.95431	9.59952	10.105	9.76643	9.85801	9.91172	9.92241	9.87019	9.97392	10.0974	9.62368	9.60494	9.62565
Q9Y3E0	6.90757	7.28166	7.0911	7.17339	7.04394	7.0911	6.52259	7.25743	6.2703	6.16394	6.74759	6.26775	6.55826	6.56869	6.43587	6.71227	6.74	6.88903	6.86741	6.78101	6.28029	6.5286	6.4619	6.35587	6.30286	6.37221	6.48893	6.45547	6.41432	6.45785
G3V325	8.34999	8.41401	8.98936	8.58744	8.98523	8.65412	8.91021	8.89311	9.12217	9.47235	9.07954	8.93997	9.07168	9.07954	8.91628	8.64147	9.05892	9.6609	9.51068	9.57009	9.88057	9.24196	9.6971	9.83612	9.70638	9.34114	9.63413	9.81227	9.80879	9.81334
P46776	8.83565	8.55657	9.05682	8.92632	9.12788	9.11473	9.03423	8.88159	8.52859	9.13342	9.05978	8.89289	9.17129	8.52676	8.97594	8.83936	9.27069	8.96019	8.31653	8.26708	8.84903	8.31236	8.97879	8.76072	8.78618	8.85215	8.95448	8.52457	8.53578	8.51663
Q15631	9.41628	9.49148	9.45337	9.38327	9.30389	9.58349	9.58349	9.45863	9.37369	9.48247	9.57703	9.71085	9.60074	9.37518	9.7643	9.5936	9.45505	9.18602	9.51429	9.71782	9.25951	9.73505	9.27559	9.31226	9.42177	9.44918	9.21437	9.1668	9.16996	9.1655
Q7LDG7	9.29745	8.88273	8.2154	8.49563	8.10691	8.39623	8.31888	8.27622	8.26814	7.34343	7.60917	7.90238	7.70071	8.46488	7.73045	8.34141	7.93852	7.73703	8.29588	7.86901	7.305	8.07012	7.36042	7.36042	7.30798	7.47355	7.34077	8.08141	8.05301	8.05607
Q15050	7.36544	6.93291	7.83033	7.53514	7.46176	7.56916	7.43841	7.43841	7.27353	7.27714	7.22909	7.21799	7.13834	7.42847	6.85039	7.13834	7.73827	7.17255	7.68804	6.93274	7.21573	6.84975	7.2356	6.93894	7.31081	7.042	7.38229	7.15554	7.1405	7.14563
Q9H444	7.89524	8.33333	8.17811	8.14881	8.49597	8.11204	8.01057	8.06294	7.86377	8.13072	7.97889	7.77684	8.15856	8.25222	7.94008	7.76958	8.19984	7.81848	7.91987	8.2499	7.95514	7.83046	7.8831	7.99645	7.91987	8.10829	8.21466	7.75236	7.7413	7.74457
P63279	9.75496	9.34147	9.72888	9.66607	9.6641	9.84097	9.63753	9.57216	8.89969	8.76812	8.73577	9.25706	8.70644	9.04519	9.4095	9.36643	8.80471	8.92114	8.75042	9.36921	9.70934	8.82416	9.41513	9.54473	9.81346	9.33153	9.49868	9.15688	9.18247	9.18318
Q8IZP0	9.60771	9.85518	8.91017	9.37038	9.19486	9.12565	9.14124	9.2166	9.56108	9.2928	9.35656	9.28163	9.46435	9.30008	9.50185	9.64283	9.16011	9.62586	9.76562	9.30237	9.06338	9.82737	9.21857	9.23048	9.03392	9.35793	8.92146	9.49207	9.48914	9.49011
Q9Y6B6	9.4072	9.29796	9.79593	9.44332	9.93657	9.86618	9.76995	10.1537	10.4692	9.2842	9.62974	10.1204	9.31587	9.48945	9.89167	10.1283	9.18702	9.48582	10.6237	8.94757	9.2408	10.3091	9.53603	9.44851	9.49467	9.58516	9.41741	10.2541	10.2395	10.248
Q8NHP1	7.42587	7.37151	7.93022	7.62015	8.19499	7.98659	7.91773	7.83265	8.56199	7.65943	7.61434	8.29781	7.78256	7.53436	8.17214	8.1943	7.5212	7.84658	8.59039	7.37303	7.77188	7.62723	7.91118	7.8632	8.09783	8.09354	7.65567	8.11491	8.10234	8.12036
P11217	9.86578	9.93433	9.50148	9.95577	10.0334	9.59952	9.84152	9.76652	10.3253	9.92008	10.2244	10.3692	9.87477	9.78735	10.2106	10.4067	9.74093	10.2106	10.4729	9.65752	9.82234	10.3834	9.92303	9.86529	9.87741	10.1461	9.57088	10.168	10.1602	10.1691
P15289	6.43768	7.08343	7.44069	6.95225	7.04037	6.71067	6.82076	6.80511	6.65957	6.84837	6.96526	6.14828	6.70606	6.22278	6.45273	6.5691	6.93105	7.02005	6.79167	7.10139	7.0376	6.83558	7.07504	6.27539	7.0026	6.88654	7.42133	6.68071	6.68085	6.6804
Q86SE5	9.54232	9.52209	10.1719	9.83468	9.49278	9.98135	9.69069	9.82193	9.83952	9.43925	9.83969	9.6972	9.47757	9.78826	9.78378	9.66169	9.74843	9.88718	9.2554	9.3209	9.63162	9.25002	9.57325	9.52395	9.57325	9.66637	10.1313	9.53268	9.5454	9.54298
P54578	8.56618	8.10786	7.77164	8.45884	7.75783	7.81876	7.5567	7.61403	7.76717	7.47145	7.78511	8.29265	7.56434	7.56022	8.13309	8.22326	7.56434	7.57162	7.60027	7.99314	7.92432	7.53337	7.79682	7.57841	7.7814	7.64025	7.88519	7.75381	7.73883	7.76403
P55854	8.61547	8.11848	9.41106	8.77203	9.22036	9.54984	8.96213	9.28925	8.94319	8.25044	8.5538	9.40801	8.62132	8.84592	9.35533	9.28385	8.57356	8.54447	8.70303	9.29954	9.04176	9.24956	8.87003	8.83916	9.23067	8.79679	8.45842	8.83387	8.84384	8.85683
Q02543	7.51398	6.83729	7.35574	7.13895	7.20877	7.40449	7.09969	7.31099	7.70459	7.57843	7.94053	7.93337	7.86866	8.1356	8.1708	7.93831	7.84605	8.20939	7.44874	7.61875	7.60884	7.36018	7.75399	7.41495	7.59939	7.46781	7.41495	7.81905	7.81831	7.8289
P51452	7.71776	8.44663	7.00423	7.59914	7.6176	7.46895	7.37474	7.63921	8.35402	7.66466	7.8233	8.27976	7.80777	7.85967	7.81931	8.56959	7.40898	7.55031	8.34534	7.15502	7.04035	8.38043	7.04035	7.18785	7.02063	7.40866	7.06008	8.10287	8.10241	8.10728
Q99538	7.21598	6.9218	7.09635	7.35246	7.05734	7.18733	7.22666	6.83918	6.94517	6.64711	6.38502	6.40682	6.47527	6.03954	6.18997	6.11902	6.43831	6.51284	6.86329	7.25278	6.81476	7.00801	6.69086	6.62013	6.79662	6.89669	6.64586	6.56001	6.55467	6.57117
P62263	9.07439	8.66702	9.13382	8.83101	8.96063	9.30092	9.21165	8.95137	8.57953	8.63406	8.90707	9.26636	9.01751	8.93989	9.14269	9.06837	9.15631	8.83052	8.42473	8.86993	9.17645	8.3219	9.18119	9.09972	9.13818	9.0245	9.24105	8.5754	8.58953	8.58681
P48637	9.40016	9.1524	8.62969	9.20893	8.94007	8.60298	8.80931	8.69542	8.90239	8.33964	8.48491	8.8887	8.48261	8.52258	8.9398	9.05739	8.40169	8.52919	9.05233	8.94332	8.74803	9.18823	8.64012	8.79346	8.82202	8.84434	8.60597	8.84028	8.85157	8.84059
Q9NPJ3	8.31757	8.75902	8.33813	8.49555	8.45149	8.29304	8.52784	8.6153	8.65434	9.083	9.24133	8.74842	9.21064	9.17417	8.85758	9.02137	8.93109	9.20283	8.82766	8.51105	8.61166	8.83562	8.6537	8.55248	8.6035	8.72743	8.5318	8.63157	8.61774	8.62038
Q86U42	8.82754	8.51474	9.09259	9.49776	8.90122	9.07296	8.80075	8.85907	8.80933	9.42611	9.34974	8.93916	9.29213	9.1986	9.14306	8.85745	9.48517	9.32851	7.99276	9.20917	9.52207	8.5025	9.51245	9.32164	9.45197	9.45197	9.7911	8.51937	8.54862	8.53903
Q8WXF1	9.24671	9.22787	9.84811	9.16862	9.59637	9.64286	9.6249	9.63662	9.45804	9.99173	9.70857	9.39069	9.76537	9.79976	9.53958	9.40528	10.0342	9.67232	8.97186	9.80651	9.59003	9.3427	9.43775	9.59849	9.49809	9.23299	9.60578	9.35487	9.3504	9.35985
Q14761	8.59809	8.78431	8.83605	8.51472	9.31548	8.74622	8.79254	8.7155	8.48423	9.24201	9.25932	8.60905	8.96765	9.18694	8.81258	8.54551	9.18918	8.67487	8.34856	8.77193	9.17821	8.52518	9.00325	8.75998	9.13715	8.84553	9.26235	8.51091	8.51441	8.50872
O75791	9.92775	9.47893	9.36769	9.46347	9.30519	9.44946	9.29118	9.1306	8.85073	8.51277	8.68659	9.38157	8.71837	8.7336	9.39007	9.34645	8.62272	8.81528	9.44147	9.24584	9.37496	9.55799	9.08332	9.06154	9.53519	9.22808	9.27295	9.0237	9.02894	9.00633
Q9UI09	8.78297	8.56346	7.82662	8.68763	8.20118	8.08372	7.9685	7.85922	7.95647	7.61316	7.37942	7.49797	7.28151	7.74015	7.39628	7.55362	7.43462	8.21532	8.10716	8.09782	8.57907	8.40035	8.53759	8.54124	8.55028	7.7291	8.58694	8.47119	8.4579	8.49054
Q8NE86	8.73127	9.16293	8.61451	9.02172	8.73127	8.53117	8.78297	8.92892	9.44361	9.51037	9.31517	8.94514	9.33622	9.46401	9.01089	9.21045	9.43178	9.69883	9.76302	9.45479	9.07999	9.83596	9.15137	9.19615	9.06779	9.29418	9.11789	9.45256	9.45048	9.45863
P56134	8.27321	8.33962	8.93653	8.51955	8.93224	8.58873	8.85442	8.83667	9.07431	9.42878	9.01727	8.87105	9.00903	9.01727	8.84623	8.55833	8.99566	9.62631	9.34137	9.17358	9.75118	9.05703	9.57935	9.7446	9.61267	9.15151	9.44713	9.74883	9.74764	9.75215
P21926	9.95524	10.2961	9.14011	10.4354	9.06125	9.21608	9.94691	10.1524	11.0684	10.5784	10.7996	10.5192	10.9263	10.1928	10.5139	10.7327	10.8133	10.9663	10.7682	9.28852	9.1333	11.1369	10.0599	9.80505	9.72196	10.0599	9.55179	10.7622	10.767	10.7619
Q15363	7.24564	6.89499	6.17185	6.85909	5.49136	6.16016	6.27313	6.39959	5.93932	6.7933	7.12495	6.31752	6.59724	7.8441	6.37772	6.59724	7.01764	6.50085	6.59521	6.1343	6.2924	6.63532	6.21055	6.5755	6.26895	5.65015	5.72095	7.20039	7.21775	7.18871
P20338	9.74059	10.1288	9.5581	9.87909	9.58533	9.68854	9.83002	9.80663	10.466	10.3654	10.3438	9.92683	10.1529	10.006	9.91021	10.0486	10.0932	10.3906	10.5361	9.85437	9.4967	10.4201	9.73339	9.75088	9.56894	9.8184	9.67881	10.2463	10.2502	10.2501
Q14964	9.74059	10.1288	9.5581	9.87909	9.58533	9.68854	9.83002	9.80663	10.466	10.3654	10.3438	9.92683	10.1529	10.006	9.91021	10.0486	10.0932	10.3906	10.5361	9.85437	9.4967	10.4201	9.73339	9.75088	9.56894	9.8184	9.67881	10.2463	10.2502	10.2501
P61018	9.74059	10.1288	9.5581	9.87909	9.58533	9.68854	9.83002	9.80663	10.466	10.3654	10.3438	9.92683	10.1529	10.006	9.91021	10.0486	10.0932	10.3906	10.5361	9.85437	9.4967	10.4201	9.73339	9.75088	9.56894	9.8184	9.67881	10.2463	10.2502	10.2501
Q15771	9.74059	10.1288	9.5581	9.87909	9.58533	9.68854	9.83002	9.80663	10.466	10.3654	10.3438	9.92683	10.1529	10.006	9.91021	10.0486	10.0932	10.3906	10.5361	9.85437	9.4967	10.4201	9.73339	9.75088	9.56894	9.8184	9.67881	10.2463	10.2502	10.2501
Q9H082	9.74059	10.1288	9.5581	9.87909	9.58533	9.68854	9.83002	9.80663	10.466	10.3654	10.3438	9.92683	10.1529	10.006	9.91021	10.0486	10.0932	10.3906	10.5361	9.85437	9.4967	10.4201	9.73339	9.75088	9.56894	9.8184	9.67881	10.2463	10.2502	10.2501
Q96DA2	9.74059	10.1288	9.5581	9.87909	9.58533	9.68854	9.83002	9.80663	10.466	10.3654	10.3438	9.92683	10.1529	10.006	9.91021	10.0486	10.0932	10.3906	10.5361	9.85437	9.4967	10.4201	9.73339	9.75088	9.56894	9.8184	9.67881	10.2463	10.2502	10.2501
H3BN98	9.27535	8.88147	9.33874	9.25134	9.0222	9.54188	9.47332	9.41602	8.96924	9.27626	9.41142	9.28229	9.03942	9.1395	9.34309	9.15236	8.91972	8.94536	9.30358	9.29935	8.8643	9.21139	8.99792	8.85727	8.8404	9.10452	8.83532	8.96206	8.9906	8.97773
P09471	9.53345	9.91585	10.0093	9.90303	10.1935	9.84579	9.89911	9.97534	10.2115	10.4306	10.1895	10.0018	10.2286	10.1481	9.93422	9.87712	10.3845	9.81595	10.2066	10.5443	9.81585	10.1277	9.84053	10.045	9.89764	10.1221	9.87499	9.88494	9.88555	9.91403
P38405	9.53345	9.91585	10.0093	9.90303	10.1935	9.84579	9.89911	9.97534	10.2115	10.4306	10.1895	10.0018	10.2286	10.1481	9.93422	9.87712	10.3845	9.81595	10.2066	10.5443	9.81585	10.1277	9.84053	10.045	9.89764	10.1221	9.87499	9.88494	9.88555	9.91403
Q5JWF2	9.53345	9.91585	10.0093	9.90303	10.1935	9.84579	9.89911	9.97534	10.2115	10.4306	10.1895	10.0018	10.2286	10.1481	9.93422	9.87712	10.3845	9.81595	10.2066	10.5443	9.81585	10.1277	9.84053	10.045	9.89764	10.1221	9.87499	9.88494	9.88555	9.91403
Q03113	9.53345	9.91585	10.0093	9.90303	10.1935	9.84579	9.89911	9.97534	10.2115	10.4306	10.1895	10.0018	10.2286	10.1481	9.93422	9.87712	10.3845	9.81595	10.2066	10.5443	9.81585	10.1277	9.84053	10.045	9.89764	10.1221	9.87499	9.88494	9.88555	9.91403
Q9H0A0	7.28646	6.55706	7.56473	6.95418	7.70578	7.27777	7.37505	7.33071	6.86417	7.7244	7.2896	7.22916	7.5981	7.11035	7.3533	7.11035	8.29543	7.38559	7.17395	6.59073	6.77476	6.64833	6.99251	6.89294	7.16972	6.89791	6.94874	6.89316	6.87216	6.87633
P10124	9.05709	9.52699	8.63242	9.5089	9.18613	8.41752	9.26895	9.13175	10.1978	10.2846	10.0379	9.43115	10.2757	10.0937	9.32167	9.66327	9.87095	10.808	9.90751	9.19525	9.89169	9.287	10.0016	9.93595	9.57976	9.43241	8.80751	10.4863	10.4788	10.4818
O75694	6.13997	6.84219	6.98817	5.83427	6.90182	6.81177	6.77821	7.01279	6.74525	7.24152	6.67964	6.75547	6.86947	6.61696	6.42101	6.27182	7.27197	6.71426	6.48724	7.63298	6.82587	6.89729	6.95201	6.95535	6.81024	7.15316	7.24862	6.45754	6.41502	6.42288
Q99460	8.22547	8.02144	7.77223	8.12209	7.92418	8.06712	7.93763	7.83474	7.84226	7.39958	7.44668	7.49254	7.84501	7.58786	7.59937	7.59937	7.79074	7.54675	7.79675	7.89136	7.73255	7.73255	7.85823	7.79675	7.8705	7.80758	7.7835	7.74656	7.74698	7.74056
Q00013	7.60394	7.9324	7.39984	7.66881	8.07692	7.7364	8.07692	8.10725	8.99736	7.91436	8.36163	8.44328	8.15934	8.0291	8.17421	8.48392	7.67946	8.0876	9.44648	8.43119	7.93301	9.19052	8.1692	8.08103	8.08502	8.37841	7.77945	8.77907	8.794	8.81512
O75351	8.02671	8.02353	8.08764	7.86291	8.03247	8.19541	7.81786	7.91298	7.34495	7.23917	7.23917	7.8011	7.36431	7.38704	7.85053	7.8011	7.4721	7.18807	7.21592	7.36264	7.88946	7.70554	7.72818	7.657	7.96889	7.41424	7.67972	7.44747	7.44548	7.44851
Q9NT62	7.94863	8.31498	7.72905	8.35483	8.24671	8.10661	7.89142	7.7929	7.33744	7.4032	7.42245	8.00131	7.51038	7.13914	8.05779	8.12112	7.68171	7.28211	7.41759	8.46588	8.25971	7.91968	7.7492	8.22149	8.09434	8.1528	7.81433	7.59151	7.6022	7.59046
P54577	10.1363	10.0677	9.57381	9.91897	9.6324	9.7576	9.6507	9.62562	9.58884	9.05599	9.19988	9.54821	9.30133	9.33683	9.62224	9.74168	8.92056	9.16169	10.0254	9.85916	9.54617	9.73553	9.42251	9.50451	9.57938	9.44265	9.34212	9.58024	9.5917	9.60037
O43169	7.90841	7.71751	7.67982	8.06173	7.32165	7.32881	7.20725	7.53745	7.37096	8.11419	7.87663	7.48663	8.08395	8.14793	7.47688	7.60098	8.29143	7.8021	7.68989	7.87042	7.78817	7.59399	7.78817	7.91006	7.80982	7.87042	7.94599	7.32308	7.36382	7.36086
Q969G3	6.54191	6.21485	6.76179	5.92228	6.54191	6.8333	6.57507	6.63258	6.0349	6.63472	6.38716	6.12268	6.46794	6.77946	6.08415	6.26541	6.38382	6.37318	6.23192	6.57031	6.52921	6.1997	6.31713	6.15434	6.15434	6.31713	7.13345	6.26474	6.26094	6.28818
P07602	8.27898	8.86203	9.03821	8.67402	8.64583	8.98244	8.82767	9.27109	8.55503	9.53151	9.38605	8.83251	8.9772	9.19635	8.91159	8.72989	9.02763	9.1036	8.53472	9.48299	9.21756	8.68241	9.25828	9.29939	9.09204	9.16469	9.39702	8.86359	8.87914	8.88634
Q15417	10.8429	10.2799	10.5107	10.0751	10.0352	10.4994	10.1089	10.2183	10.0049	9.83661	10.0798	10.5878	9.91877	9.85053	9.80535	10.5926	9.58308	9.46947	10.4564	9.51216	10.031	10.8368	9.80113	10.1085	10.4893	10.1756	9.97324	10.2911	10.29	10.2993
P09669	9.89206	9.69724	9.24395	8.78909	9.1707	9.0473	9.03135	8.96209	8.76943	9.51083	9.18065	8.77564	9.48073	9.45608	8.65016	8.76775	9.7722	9.17249	8.72697	9.76724	9.38722	9.12657	9.23029	9.36397	9.26554	9.52486	9.68703	8.84291	8.83055	8.8538
O14974	7.87986	7.73916	7.73166	7.77404	7.44546	7.59616	7.51256	7.61026	7.76066	7.59285	7.07481	7.57488	7.35049	7.9017	7.65098	7.60842	7.07481	7.31003	7.57832	7.35457	7.77638	7.79723	7.70737	7.68099	7.76168	7.65888	7.68517	7.57248	7.57134	7.53755
P14209	6.81239	6.93745	6.36	6.50145	5.76973	6.36532	6.2365	6.07458	6.09316	6.56278	6.11874	6.05841	5.9358	6.64803	6.26154	5.77424	6.26154	5.9358	6.36218	6.36218	6.36218	6.42504	6.29912	6.02099	6.42504	6.02099	6.29912	6.51881	6.54552	6.53324
Q8NBX0	8.64617	9.38963	9.08392	8.85338	9.35529	8.89645	9.2514	9.17096	8.85868	9.24337	9.34154	9.06485	9.43666	9.3317	8.98673	9.29236	9.63614	9.62221	9.59406	9.93693	9.3037	9.72496	9.25458	9.37635	9.06009	9.2685	9.19132	9.34137	9.32527	9.34578
Q13405	7.43674	7.39573	7.6032	7.17855	7.58791	7.36827	7.49077	7.4804	7.2414	7.95086	7.55968	7.10525	7.63385	7.77401	7.20915	7.30294	7.97257	7.55465	7.31593	8.3385	7.83008	7.41661	7.69542	7.76339	7.80542	7.64129	8.0209	7.18809	7.19747	7.20503
Q15819	9.08894	9.43354	9.67389	9.37387	9.71421	10.0842	9.75459	9.7998	9.26095	8.56877	8.68786	9.51177	8.67732	8.70701	9.51611	9.51767	8.52309	8.3623	9.61248	8.86258	9.33334	9.45393	9.2228	9.39562	9.80282	9.00692	9.05486	9.35655	9.34517	9.35061
P15954	7.643	8.11555	8.11117	7.69186	7.49504	8.10192	7.96955	8.04518	7.70999	8.30274	7.98345	7.64317	7.54667	8.068	7.49223	7.43106	7.43106	7.50058	7.0999	7.52727	7.27759	7.3434	7.38672	7.67202	7.65916	7.11168	7.44526	7.59298	7.61909	7.59383
Q09161	9.98288	9.67826	9.38997	9.58902	9.23765	9.22654	9.09585	9.11025	8.94514	9.26677	9.10893	8.878	9.4252	9.41971	8.916	9.0423	9.75777	9.0239	8.69914	9.31411	9.20756	8.92715	9.08959	9.16134	9.18484	9.24589	9.37536	8.73836	8.74203	8.74798
Q86SX6	7.90168	8.28769	8.35366	8.17918	8.13025	8.40721	8.1975	8.30693	8.43996	8.96933	8.6008	8.55363	8.65417	8.5372	8.7567	8.66497	8.79376	9.02052	8.13397	8.14125	8.06453	8.30951	8.07438	7.9779	7.92002	8.13696	7.90515	8.23368	8.23215	8.22926
P62917	8.56671	8.50128	8.51086	8.50609	8.44741	8.76322	8.56426	8.35826	8.4284	8.2177	8.23775	8.1448	8.32549	8.65806	8.19771	8.24619	8.45723	8.1448	8.07728	8.19308	8.22417	8.17793	8.20312	8.07728	7.9686	8.19723	8.04399	8.30003	8.29652	8.26679
P32942	9.07693	9.33984	9.62623	9.24929	10.0702	9.32308	9.57522	9.41642	9.06292	9.74027	9.66347	9.08991	9.26341	9.11285	9.07444	8.96721	9.54422	9.15277	9.14394	10.2874	9.5614	9.25316	9.51329	9.5425	9.5614	9.47319	9.76932	8.91591	8.929	8.93918
Q16143	9.08917	9.17377	9.54355	8.94259	9.77313	9.70292	9.74904	9.9895	10.3348	9.35957	9.72225	10.3227	9.67616	9.30669	9.94792	9.86412	8.67556	9.10169	10.2967	8.69282	8.79969	9.66477	9.19371	9.18436	8.92889	9.01924	8.43251	10.2046	10.21	10.2111
P46977	10.1569	10.2852	10.0703	10.0083	10.1158	9.72173	10.0447	9.91722	10.0512	10.4998	10.2821	9.82107	10.1957	10.0952	9.87573	9.89814	10.3669	10.199	10.2282	10.7188	9.8561	10.2834	10.0926	10.0509	9.79757	10.0767	10.2401	9.93891	9.9517	9.95639
P00739	8.75265	8.63473	8.13894	8.62254	8.80214	8.36345	8.41229	8.6144	9.45233	9.25056	8.28924	8.02521	8.75606	8.46261	7.96415	8.10148	8.59134	8.48697	9.30802	8.80583	8.36023	8.41113	8.51562	8.61601	8.22313	8.66127	8.48738	8.71905	8.72283	8.70639
P50914	7.37974	6.44165	6.72518	7.11295	6.72518	6.84688	6.37223	6.84688	7.09392	7.06574	7.03369	7.12183	7.43314	7.88637	7.1927	7.07612	7.57791	7.34562	6.5746	6.59409	7.03184	6.48556	6.94478	6.78394	7.0128	6.79184	7.29001	7.13025	7.12336	7.14933
Q13057	8.05181	8.10442	7.94616	8.10642	8.14849	7.90254	8.10841	8.00467	7.74616	8.39131	8.25238	8.20534	8.27039	7.90926	8.23998	8.23428	8.3018	8.23998	8.10563	8.28228	8.09673	8.17902	7.99484	8.09205	8.18713	8.03843	7.91747	8.04576	8.04977	8.0372
P22033	7.85136	7.88823	7.99637	7.624	8.2608	7.76132	7.86704	7.76961	7.70118	8.19171	7.95	7.44513	8.07478	7.84314	7.71789	7.71789	8.25293	8.05703	7.68308	7.72009	7.77352	7.53552	7.66765	7.57836	7.58178	7.65331	7.7319	7.67192	7.6713	7.64241
O15117	9.57495	9.56942	8.92159	9.17751	8.73484	9.21866	8.94517	8.92159	9.23763	8.77137	8.76225	9.33969	8.84661	8.95488	9.18086	9.33295	8.86399	8.98569	9.75485	9.25279	8.80335	9.58501	8.89238	8.91266	8.79339	9.06605	8.93601	9.32686	9.31981	9.33424
Q58FG0	8.55792	8.61738	9.09174	8.82414	8.9587	9.32062	9.29392	8.88246	9.05253	8.42075	8.65046	9.08891	8.65578	8.47174	9.16908	9.05121	8.23581	8.7049	9.30743	8.68653	9.04207	8.92235	9.01269	8.93327	9.151	8.68377	9.18175	8.96242	8.94068	8.97062
P30273	10.0958	10.2905	9.28998	10.4383	9.66689	9.13784	9.31898	9.36131	10.5641	8.67248	9.49902	9.40427	9.83509	10.5463	9.64864	9.48369	9.24176	9.98225	10.4389	9.29463	9.14115	10.2834	9.28883	9.1182	8.90977	9.65817	8.93267	10.3755	10.3806	10.3648
Q9UI12	7.68748	8.04786	8.03239	8.02947	8.45624	8.18023	8.35957	8.32202	8.42419	8.36768	8.3971	8.38814	8.53505	7.8859	8.4621	8.39439	8.32517	8.73515	8.79492	8.97501	8.37606	9.00388	8.52055	8.61178	8.33104	8.66073	8.59584	8.56256	8.54443	8.54614
Q10588	9.87345	10.3608	9.90638	10.2388	9.86528	9.8868	10.1961	10.1478	9.28633	10.7154	10.2137	9.58133	10.0594	9.74208	9.63052	9.61417	10.1345	9.66185	9.43416	10.7815	9.65022	9.91164	9.88095	10.1854	9.85368	9.89552	9.77175	9.60491	9.60157	9.60255
P05109	9.70322	10.4633	9.79626	10.0643	10.759	9.72991	9.74778	9.84475	8.58464	9.83959	9.35007	9.33211	9.79581	9.0123	9.03438	9.06164	10.0848	8.57238	8.74139	10.4745	9.12119	9.72057	9.51146	10.2808	9.44128	9.94329	9.99311	9.0042	9.00275	9.01405
H3BRM9	8.6927	8.14099	8.45931	8.54171	8.34691	8.27743	8.23714	8.19756	8.38089	8.46761	8.48679	8.20912	8.32327	8.3912	8.18359	8.21889	8.74888	8.66367	8.24379	8.06885	8.00678	8.12435	8.22961	8.39334	8.2007	8.33928	8.50384	8.3889	8.38737	8.3884
O15127	9.65274	8.9772	9.09997	9.13797	8.54726	8.91535	9.01054	9.14905	8.92388	9.48976	9.25546	8.78352	9.16136	9.3667	8.89321	8.88339	9.12037	8.87137	8.89774	9.2608	9.01165	9.44947	8.90799	8.9826	8.9169	9.02668	9.00597	9.00901	8.99671	9.00915
Q86VI3	9.39708	9.79058	10.3252	9.65895	10.3814	10.2561	10.089	10.1355	9.55485	8.89621	8.54398	8.77448	8.48112	8.13135	8.83829	8.53252	8.20932	9.01398	9.15084	9.46543	9.99451	9.2914	9.80354	9.83336	9.90136	9.38549	9.82731	9.56371	9.57298	9.55415
P24666	8.61042	8.97216	8.79235	8.75749	8.96035	9.27445	9.04026	9.02579	9.14607	8.54317	8.58418	8.99928	8.65789	8.59096	9.07129	8.98937	8.69063	8.83384	9.11797	8.96375	9.01566	8.93466	8.93876	8.9521	9.19413	8.754	8.81474	8.89287	8.90063	8.88878
Q9Y3B4	7.62457	7.47307	8.02131	7.51592	7.98441	8.1647	7.92451	7.88627	7.84141	8.44295	8.13656	7.80742	8.13165	8.41257	8.00635	7.75531	8.47125	8.49859	7.94931	8.04387	8.8907	8.30799	8.81561	8.66307	8.82253	8.44013	8.61832	8.37445	8.38329	8.39511
O00232	7.51333	7.30786	7.32512	6.71754	7.50741	7.55193	7.36489	7.37411	7.15835	6.2316	6.49089	7.06164	6.56451	6.41494	6.87061	6.93085	6.71266	6.764	7.04817	6.45488	6.71665	6.88002	6.88002	7.00512	6.73341	6.22498	6.70111	7.30736	7.32358	7.30562
P52815	6.98879	6.98879	6.73047	7.00746	6.98008	6.84117	7.02265	6.97138	7.26913	8.27134	8.13483	7.78845	8.27616	8.08499	7.90463	7.79526	8.46366	8.12987	7.96458	8.27358	8.19882	8.04136	7.98068	7.91873	7.91873	8.3861	8.1338	7.59728	7.6121	7.59843
H0YIN7	8.85728	9.35278	9.21353	8.96533	9.01687	9.59513	9.51333	9.31878	9.15013	8.14341	8.62282	9.16468	8.48533	8.50714	9.15601	9.10418	8.38607	8.64695	9.43983	9.47593	8.71365	9.00067	9.19015	9.04468	9.13155	8.85082	9.25385	9.0421	9.0569	9.05431
Q13310	9.34816	9.35806	9.03844	8.8916	9.18978	9.1641	8.98227	8.95833	8.51836	8.52761	8.82652	8.82652	9.0927	8.85349	8.84936	8.98676	8.97199	8.41121	9.43146	9.26751	9.23911	9.34583	9.0756	8.727	8.98862	9.46666	9.13486	8.62347	8.65893	8.63996
O96000	8.65436	8.64205	9.14837	8.53727	9.16525	8.95441	9.19921	9.08544	8.89353	9.59823	9.25325	8.93853	9.40083	9.17325	8.93243	8.61094	9.56119	9.25886	8.63786	7.9152	8.45402	8.24198	8.61078	9.15606	8.68146	8.70704	9.14979	8.78629	8.80161	8.79834
P09496	9.95774	10.2851	9.93204	10.0842	9.69243	9.93204	9.92198	10.0323	10.1489	10.2317	10.3343	10.0593	9.95247	10.1815	10.0943	10.1142	9.88499	10.2584	10.2142	10.0458	9.86775	10.4003	9.90815	9.80108	9.67359	9.96814	9.73395	10.1173	10.1287	10.1202
Q6PIU2	6.44292	6.67933	6.56946	6.38392	6.65124	6.41317	6.42987	6.4846	5.77932	7.04988	6.85745	6.40145	6.72994	6.30032	6.43813	6.51065	6.71622	6.63115	6.54803	7.20791	6.95948	6.52793	6.72829	6.9392	6.6827	6.94816	7.05132	6.23731	6.23934	6.23873
P54886	8.35114	7.82939	7.55809	7.88132	7.51984	7.47542	7.43574	7.40987	7.544	7.90506	8.02196	7.6423	8.18932	7.48823	7.86474	7.85719	8.55224	8.10026	7.58613	7.87386	8.01519	7.44944	7.8483	7.86929	7.88714	7.28276	7.92909	7.59045	7.59702	7.56855
P52788	7.21202	7.41927	7.06506	7.62568	7.25907	7.40485	7.1031	7.13857	7.37052	6.91854	6.97567	7.36494	6.99229	7.02378	7.29401	7.35325	6.71409	6.84907	7.70408	6.80765	7.22827	7.56286	7.33229	6.93806	7.25925	7.48383	7.13472	7.43849	7.42594	7.42709
Q93045	9.65617	9.62133	9.52012	10.3188	10.1198	10.1028	9.86478	9.75789	8.56984	8.2237	8.38681	9.41094	8.98454	8.64959	9.6164	9.58021	8.64078	8.68223	8.42245	8.66296	8.99984	8.53899	8.33911	8.88939	8.51357	8.75016	8.13411	8.88651	8.89529	8.90861
P30613	9.70312	8.56648	9.17357	10.2274	9.5143	9.20252	9.00432	9.2322	10.3326	8.61371	9.31691	10.1886	9.48509	9.48039	10.03	10.3422	8.89987	9.39575	10.6009	8.38457	9.33972	9.66456	9.3	8.87421	9.2672	9.17855	8.60579	10.1429	10.1406	10.1526
Q8NI27	7.32444	7.40047	8.20245	7.19651	7.79449	7.97588	7.67273	7.68785	7.40762	8.18203	7.50596	7.47838	7.93379	7.78862	7.35	7.07743	8.19044	7.38363	6.98664	8.01863	7.67015	7.28644	7.67364	8.07313	7.75578	7.77011	8.15925	7.3062	7.2833	7.2825
Q9GZT3	8.98246	9.23682	8.98246	9.10638	9.30848	8.99314	9.15127	8.99314	9.36067	9.55337	9.23967	8.90908	9.40567	9.107	8.93653	8.91919	9.37612	9.19786	9.00219	9.72111	9.30951	9.07591	9.28143	9.31084	9.28525	9.36772	9.37464	8.7866	8.78787	8.78846
P26885	5.98242	6.41577	6.63642	6.08424	6.37835	6.85861	6.34178	6.6514	6.83011	6.63587	6.72883	6.96302	6.38963	6.91519	6.90838	6.92201	5.9469	6.35938	7.51735	6.24111	6.89118	6.89118	6.82241	6.55017	6.92409	6.44947	6.42994	6.77645	6.78613	6.78375
P23588	8.27443	8.29028	8.65788	8.5485	7.95207	8.63011	8.6227	8.77402	8.56713	8.80661	8.80661	9.20857	9.09816	8.86862	9.39174	9.16291	8.94428	9.02583	8.65073	8.7525	9.17282	8.79966	9.05009	8.75541	9.16934	8.83531	9.05703	8.71503	8.73332	8.72108
O95197	8.22478	7.94478	7.65944	8.2402	7.80191	7.65036	7.93802	7.845	8.3692	8.61999	8.50873	8.11345	8.78405	8.20506	8.04006	8.16922	8.54634	8.64517	8.3033	7.8573	7.41316	8.2181	7.66882	7.65326	7.49638	7.73655	7.6164	8.12809	8.11078	8.10224
P13693	7.94679	8.08331	8.21419	8.22304	8.39616	8.5354	8.36663	8.41012	8.43667	7.86988	8.03124	8.55242	8.08556	8.08312	8.58886	8.57253	8.02411	8.0955	8.97566	8.65411	8.30182	8.8669	8.42249	8.53634	8.51407	8.34394	8.08285	8.71645	8.75366	8.76737
P61970	8.63423	8.71408	9.37653	8.71408	9.35983	9.58129	9.50087	9.37219	8.93645	8.34752	8.6657	9.42998	8.6678	8.44067	9.44983	9.32085	8.37059	8.59167	9.30217	8.76622	9.08118	8.88745	9.061	9.15653	9.33232	9.24366	8.80218	8.93619	8.93963	8.94182
P50402	9.03794	8.60684	8.66573	8.39106	8.78012	8.37352	8.48147	8.58071	8.67597	8.79639	8.56847	8.65665	8.70059	8.55992	8.4504	8.62175	8.87953	8.29985	8.85801	8.93257	8.4582	9.25087	8.78799	8.75029	8.6983	9.22007	8.84474	8.51617	8.54401	8.54012
Q7Z5R6	8.63151	8.63151	8.83868	8.6701	8.98572	8.7117	8.59544	8.75447	8.35594	7.90403	8.24017	8.70123	8.164	8.06198	8.80319	8.62509	7.98284	8.2847	8.19729	8.95958	8.93004	8.36164	8.84015	8.89384	9.15514	8.6238	8.97322	8.40292	8.39554	8.41657
Q86YW5	7.82334	7.95098	7.37343	8.13472	7.41079	7.32128	7.5468	7.63733	9.0152	9.12688	8.92489	8.57465	9.24777	9.2056	8.3318	8.5689	9.11446	9.52026	9.15357	8.57257	8.32604	8.98565	8.48016	8.23608	8.11981	8.69	7.86845	8.8124	8.81729	8.80801
Q6IQ22	9.44181	9.81359	9.27633	9.59398	9.27197	9.21015	9.45401	9.5179	10.2423	10.1489	10.0856	9.66535	9.93412	9.85221	9.61458	9.85221	9.87042	10.1242	10.3677	9.6698	9.30361	10.249	9.54593	9.56384	9.37757	9.63297	9.49006	10.0621	10.0617	10.0628
P49207	9.62365	10.0429	9.92631	10.3612	10.0029	10.4259	10.0543	9.89168	9.81617	9.42264	9.55966	9.72336	9.94096	10.0513	9.67827	10.0214	9.94244	9.57128	9.27613	9.37112	9.87919	9.31043	9.92212	9.63163	9.79774	9.81558	10.0812	9.70293	9.71041	9.70678
O94906	6.13584	6.51953	6.12017	6.25336	6.20021	6.33673	5.90013	5.95338	6.02093	6.90468	6.58047	6.38968	6.58989	6.59931	6.49259	6.42583	6.96317	6.61686	6.89937	7.37741	6.79257	6.69157	6.88647	6.8339	6.75795	6.79257	6.9667	6.63941	6.6447	6.64309
P17693	8.19209	8.32932	8.19826	8.0403	8.2347	7.72661	7.60392	7.9311	7.55935	8.30483	7.99613	7.85676	7.98276	8.22493	7.62574	7.33716	8.13676	8.05403	8.02578	8.63487	8.37083	8.70652	8.02578	8.31519	7.98519	8.14769	8.32996	7.95975	7.9517	7.94996
P62899	8.80383	8.75929	9.07614	8.93521	9.2309	9.19126	9.072	8.96588	9.09615	8.83606	9.00282	9.0839	9.37038	9.06985	9.04669	8.93099	9.06985	8.99533	8.87302	8.70487	8.94147	8.64848	9.13845	8.95607	8.81118	9.16615	9.09974	8.802	8.81425	8.82018
P54725	8.34254	7.8975	7.70898	7.83899	7.8814	8.0782	7.72591	7.74083	7.16936	7.12311	7.37809	7.58549	7.38439	7.15721	8.03367	7.62256	7.36672	7.31024	7.09806	7.97384	7.49575	7.36903	7.34853	7.50386	7.58292	7.34853	7.54343	7.13847	7.13546	7.14682
Q13492	7.12792	6.86969	6.80579	6.44097	6.67246	7.0133	6.92553	6.95791	6.70508	7.79122	7.7786	7.41942	7.46799	7.05899	7.45295	7.41942	7.75656	7.63523	6.85633	7.29728	6.62746	7.16927	6.5129	6.84548	6.62746	6.49461	6.3979	7.24953	7.26319	7.25305
P46778	9.31265	8.796	9.64678	8.68938	9.49399	9.63593	9.38459	9.36799	9.04672	9.279	9.45485	9.63477	9.8828	9.98315	9.75018	9.57165	9.90173	9.52815	8.09626	8.74142	9.14861	8.35532	8.9334	9.02237	9.04892	8.64216	8.96597	8.99014	8.95291	8.95743
P61769	8.50684	8.71305	8.174	8.34448	7.85884	7.83694	7.62804	7.52711	7.90232	7.82472	7.88366	7.34968	7.69693	8.3064	7.74265	7.26561	8.38006	7.71261	7.41642	8.19245	8.19245	8.95106	7.78705	8.06422	7.86446	8.03277	8.24718	7.73571	7.74716	7.75842
Q9C0D9	7.83796	7.69405	7.41715	7.67453	7.23319	7.15961	7.20376	7.26262	7.9221	7.74392	7.38854	7.56021	7.73433	8.07169	7.31655	7.5026	7.95437	7.99043	7.86126	7.89559	7.18964	7.91471	7.52663	7.30573	7.06793	7.52314	7.63665	7.39978	7.38365	7.38481
Q9H8H3	8.25879	8.28809	7.59153	8.3879	7.51872	7.70169	8.04617	8.0138	8.1025	8.47597	8.29615	8.0823	8.1873	9.01105	7.88671	8.06067	8.36533	8.27367	8.71995	8.64978	8.04444	8.16644	8.30069	8.27688	7.93809	8.63303	8.21121	8.17985	8.18242	8.1755
Q14728	7.82388	7.99341	7.87094	7.76249	7.78598	7.50134	7.48964	7.53569	7.8324	8.02577	7.93715	7.47438	7.60682	8.07282	7.54092	7.45798	8.20265	7.85365	7.83986	7.45413	7.91825	7.30585	7.83986	7.69178	7.87737	7.48451	7.77423	8.01082	8.01161	8.01538
Q86XP3	9.22866	8.91559	8.82457	9.04412	8.66518	8.81737	8.74128	8.68838	8.71342	8.87077	8.96249	8.75319	8.89414	9.12846	8.78181	8.82536	9.20145	8.89056	8.36689	8.37993	8.50603	8.37225	8.20028	8.11466	8.51775	8.38756	8.62275	8.6397	8.65489	8.6552
H0YAE9	9.46296	9.34906	9.7979	9.16376	9.76016	9.38388	9.96797	9.48692	9.20518	9.79877	9.34389	9.10937	9.6008	9.24883	9.35428	8.87039	9.93972	9.62763	8.76514	9.55081	9.06323	8.90997	9.19264	9.43637	9.08788	9.42279	9.54855	8.79632	8.79088	8.80392
P13284	7.2785	7.33778	6.67867	6.88785	6.4503	6.83626	6.80166	6.79473	6.64346	7.40313	7.32812	7.10354	7.07144	7.8599	7.25704	7.54836	7.22463	6.89271	6.63384	7.56592	7.40625	7.17135	6.99113	7.2815	7.07694	7.03338	7.39914	7.1823	7.19141	7.1612
P60891	8.87643	9.15426	9.18094	8.74352	9.42325	9.4936	9.62915	9.06411	9.11222	8.88727	9.01902	9.63599	9.03789	8.76489	9.58787	9.51526	8.8679	9.07129	9.37249	9.27692	9.48327	9.19088	9.34909	9.45933	9.61617	9.26286	9.10095	9.09918	9.09973	9.0944
Q9BQG0	7.53972	6.85903	7.44594	7.47639	7.2384	7.3104	7.4223	7.20468	7.3264	7.87903	7.60258	7.38489	7.54552	7.60258	7.41657	7.36008	7.98432	7.77752	7.09747	7.53567	7.53205	7.17144	7.6436	7.81845	7.80622	7.73732	7.67234	7.4381	7.41737	7.43907
O75352	7.98225	7.97377	7.24833	7.81393	7.02133	6.90754	7.08716	7.17883	7.9142	6.78545	7.42779	7.45418	7.34537	8.19654	6.90644	7.30721	7.24256	7.66129	7.86238	5.80306	6.13246	7.21941	6.66554	6.52868	6.49013	6.48039	6.71228	7.75153	7.75635	7.73411
Q8IYT4	8.66219	8.41713	8.28698	8.41229	8.25893	8.21898	8.09917	8.14232	8.37022	8.13931	8.54296	8.17969	8.25463	8.27136	8.16174	8.40369	8.15602	8.30024	8.39945	8.1498	8.50585	8.31251	8.29047	8.06818	8.23309	8.28203	8.37415	8.25607	8.23999	8.24573
P50452	8.17671	7.56903	8.07782	8.22996	7.89689	7.91807	8.05555	8.43691	8.87713	7.98733	8.27984	8.92867	7.89423	8.0539	8.33733	8.87771	7.62772	8.17039	9.02343	7.40262	8.02662	8.39725	8.07769	7.92392	7.94277	7.983	7.7198	8.81085	8.80753	8.79055
O75830	8.17671	7.56903	8.07782	8.22996	7.89689	7.91807	8.05555	8.43691	8.87713	7.98733	8.27984	8.92867	7.89423	8.0539	8.33733	8.87771	7.62772	8.17039	9.02343	7.40262	8.02662	8.39725	8.07769	7.92392	7.94277	7.983	7.7198	8.81085	8.80753	8.79055
O75821	8.3221	8.2752	8.28817	8.15391	8.59813	8.53654	8.36647	8.33329	8.07035	8.14108	8.4099	8.26427	8.39064	7.92858	8.31451	8.27808	8.30148	8.19476	8.25257	7.98177	8.33429	7.91591	8.13622	8.07584	8.17109	8.02338	8.09113	8.06026	8.05211	8.05422
P38571	8.16027	8.77207	8.29886	8.62873	7.88095	8.40964	8.61529	8.48244	8.85458	9.70962	9.31668	8.7107	9.35913	9.30187	8.84572	8.8566	9.38269	9.29727	8.27385	8.42278	8.02504	8.72538	8.23017	8.50643	8.26515	8.18167	8.07488	8.94363	8.93313	8.92079
Q9C0C9	6.00239	6.38174	6.2752	5.65565	6.74786	6.38819	6.58975	6.47949	7.12552	6.45275	6.54016	7.07483	6.24155	6.12762	6.94576	6.83816	6.27062	6.43924	7.74829	6.83857	6.7224	7.03625	6.7577	6.89603	6.73168	6.83857	6.66476	6.84163	6.84045	6.83764
P21291	7.49359	7.99447	7.2969	7.79852	7.64976	7.28121	7.37238	7.50743	7.91607	7.61365	7.83664	7.85988	7.78995	7.75688	7.97661	8.14823	7.6307	7.99112	8.38798	7.88857	7.6009	8.23272	7.76808	7.75649	7.76808	7.83259	7.54976	8.08364	8.09093	8.11253
Q92686	8.19076	8.34198	7.35137	7.74691	6.65818	7.67687	7.89169	8.09629	9.27025	7.87535	8.28173	8.98737	7.96617	8.21234	8.53151	8.5532	6.98798	6.83825	9.48817	7.47931	7.46412	8.67562	7.92151	7.49886	7.56213	7.89729	6.90607	8.71284	8.73992	8.73299
O43242	8.42459	8.65567	8.5493	9.06882	8.85005	8.70659	8.77284	8.59059	9.15407	8.25805	8.51886	8.66417	8.46297	8.09749	8.7982	8.77287	8.46062	8.29252	9.21177	8.72488	8.64869	8.80977	8.80765	8.99249	8.79559	9.01707	8.90719	8.84441	8.86082	8.84529
Q7Z7L1	9.57232	9.34686	9.72592	9.14924	9.62579	9.69928	9.27077	9.49098	9.0257	9.27375	9.15578	8.78424	9.3365	9.28426	9.13088	8.8798	9.28426	9.24992	8.90789	9.35738	9.41966	9.02693	9.34725	9.36029	9.4167	9.28353	9.69334	9.03728	9.00863	9.0391
P12004	7.34492	7.9801	7.71345	7.93951	7.80083	8.09894	7.8688	7.71934	7.77149	7.7795	7.73968	7.66166	7.87203	7.85492	8.09128	7.96835	8.20059	7.72384	7.66631	8.13901	8.35535	7.55247	7.96782	7.98752	8.16541	8.06721	8.27043	7.68277	7.69192	7.69663
Q6NXT2	8.98576	7.69531	9.69487	8.88435	9.45802	9.05472	9.04392	9.43356	9.78388	9.84714	10.3957	9.06659	10.1264	9.67248	9.1743	8.89438	9.93683	9.63536	8.55299	8.28192	9.75119	9.04619	9.67761	9.28895	9.79618	9.14117	9.79618	9.78842	9.79372	9.7952
P30046	7.77978	8.19374	8.25566	8.30546	8.52374	8.80657	8.70557	8.51729	8.47509	7.63609	7.76259	8.51321	7.96932	7.72773	8.46921	8.63318	7.70851	7.56647	8.62706	7.15483	8.0351	7.94088	8.01913	8.2244	8.29611	7.91517	7.75264	8.28004	8.27853	8.27075
Q9Y3I0	9.59779	9.17728	9.59926	9.25922	9.55068	9.42699	9.43006	9.43909	9.53093	9.52535	9.48115	9.39203	9.59871	9.48115	9.20522	9.27628	9.66747	9.48354	9.19849	9.31489	9.46822	9.23891	9.40186	9.34806	9.43998	9.43238	9.45661	9.10279	9.10787	9.11179
P06729	6.0347	6.49143	5.81711	6.35342	5.73886	5.89931	5.66443	5.75909	5.93052	6.82218	6.44198	6.23575	6.23575	7.07733	6.23575	6.4634	6.5903	6.18419	6.29798	6.92629	6.92629	6.92629	6.92629	6.92629	6.92629	6.92629	6.92629	6.28644	6.35265	6.30256
P47914	8.79423	8.72215	9.0226	8.532	9.11308	9.0351	8.98913	8.8198	8.46357	8.48901	8.66097	8.44343	8.87072	8.63693	8.54931	8.29723	8.89382	8.58706	8.31324	8.72932	9.07487	8.58436	8.98943	8.91491	8.93371	8.97475	9.12206	8.27379	8.28099	8.28322
P31949	10.0057	10.6426	10.182	10.2838	10.558	10.6718	10.3778	10.3742	9.28465	9.91731	9.59071	9.72302	9.63468	9.54259	10.1527	9.76982	9.36948	9.1518	9.03981	10.1846	10.1117	9.21403	9.86598	10.1385	9.92513	9.68073	9.50614	9.28451	9.30134	9.28959
P68036	9.10934	9.20713	9.68378	9.18506	9.86461	9.87958	9.72041	9.792	9.63746	9.11837	9.29825	9.79525	9.30217	9.17865	9.83287	9.89734	8.89594	9.2263	10.2027	8.81398	9.71268	9.6692	9.58472	9.53531	9.83935	9.61892	9.30683	9.73621	9.73417	9.73571
Q9UBV2	6.42044	6.2836	6.00046	6.05128	5.8536	6.06498	6.19241	6.14953	5.88125	5.93975	6.05043	5.85573	6.09877	6.28701	6.19429	6.43886	6.08628	6.26831	6.46703	6.55914	6.31055	6.32967	6.11554	6.11554	6.2256	6.18331	6.35637	6.12412	6.12266	6.12146
P04196	6.37955	6.90235	6.30448	6.35826	6.35826	6.07834	6.35826	6.21837	7.14377	6.88435	6.5533	6.60183	6.91257	6.87239	6.88435	7.03361	6.81107	7.7695	7.01456	6.61708	6.41951	7.09232	6.76609	6.74662	6.5307	6.9213	6.25931	6.93531	6.94141	6.94163
C9JAW5	9.02954	9.05953	8.50949	8.84004	8.55288	8.10474	8.37711	8.33392	8.57711	8.67326	8.68358	8.30494	8.74995	8.8258	8.39661	8.43966	9.01239	8.83934	8.32053	8.69982	8.3754	8.71059	8.4181	8.25395	8.26596	8.78386	8.43717	8.43834	8.43773	8.45563
Q9Y241	9.02954	9.05953	8.50949	8.84004	8.55288	8.10474	8.37711	8.33392	8.57711	8.67326	8.68358	8.30494	8.74995	8.8258	8.39661	8.43966	9.01239	8.83934	8.32053	8.69982	8.3754	8.71059	8.4181	8.25395	8.26596	8.78386	8.43717	8.43834	8.43773	8.45563
A1L0T0	6.01052	6.31639	6.15062	6.2729	6.28662	6.04475	6.34232	6.40966	6.44516	7.06845	7.17172	7.08537	7.0175	6.5328	6.83738	7.0175	7.0175	7.2737	6.69285	6.94668	6.2722	6.5891	6.35193	6.36983	6.21649	6.30283	6.49984	6.87836	6.86973	6.86513
Q9GZV4	9.7886	10.0799	9.24387	10.2379	9.398	10.0015	9.86119	9.73585	10.2336	9.18107	9.10086	10.0214	9.26179	9.26833	9.97343	10.0729	9.0444	9.32252	10.1462	8.33044	9.39297	9.70312	9.52883	9.12695	9.60784	9.24541	8.85225	10.1591	10.1846	10.1947
Q9BYG3	7.30307	6.75732	7.09235	6.84307	7.28113	6.75732	6.7903	6.56058	6.71521	6.98617	6.70498	6.64101	7.08637	6.90841	6.64101	6.59173	7.38449	6.81953	7.08835	7.24808	7.23295	6.60054	6.94836	6.92264	7.14811	7.05658	7.20721	6.41267	6.40962	6.41545
P01732	8.15848	7.88609	9.06115	8.15251	8.41732	8.20898	7.89397	7.83703	7.38116	7.58617	7.79016	7.84252	7.63483	8.85406	7.49948	7.65968	7.91117	7.5689	7.51444	8.1249	8.51333	7.88951	8.16292	7.78925	8.43711	7.78465	8.67234	7.65278	7.64831	7.65053
P57721	9.84241	9.88976	10.2016	9.90574	10.0703	10.2995	10.2931	10.2197	9.73358	9.67777	9.7265	9.99128	9.63642	9.55834	9.92668	9.8509	9.52656	9.78091	9.9871	9.89246	10.4117	9.97466	10.27	10.4432	10.417	10.0482	10.285	10.1529	10.1585	10.1605
O95202	8.26867	8.66101	9.02375	8.34061	8.77165	8.57149	8.77165	8.59195	8.55358	9.1656	8.94954	8.25121	8.89113	8.89933	8.50647	8.4868	9.08003	8.76987	8.72228	9.16542	8.272	8.8241	8.59096	8.77851	8.5004	8.58648	8.98304	8.57341	8.57227	8.578
E7ENQ6	7.61778	7.01246	7.47189	7.36296	7.85614	7.13521	7.20204	7.2949	7.68999	7.98684	8.02775	7.79987	8.33767	7.93223	7.78089	7.48198	8.4545	8.14853	8.17324	8.72659	7.98827	8.1694	8.10082	8.10082	7.88257	8.24594	8.28872	7.85924	7.85581	7.86005
Q9P0J0	7.61778	7.01246	7.47189	7.36296	7.85614	7.13521	7.20204	7.2949	7.68999	7.98684	8.02775	7.79987	8.33767	7.93223	7.78089	7.48198	8.4545	8.14853	8.17324	8.72659	7.98827	8.1694	8.10082	8.10082	7.88257	8.24594	8.28872	7.85924	7.85581	7.86005
O43324	9.31844	8.71284	8.41296	8.87159	8.51124	8.13428	8.36873	8.30829	8.15987	8.0699	8.55616	8.30536	8.36221	8.3297	8.48915	8.48915	8.77115	8.20933	8.91234	8.44907	8.17068	8.55899	8.22335	8.22335	8.17068	8.38743	8.31903	8.12945	8.1151	8.12065
C9J1V9	9.31844	8.71284	8.41296	8.87159	8.51124	8.13428	8.36873	8.30829	8.15987	8.0699	8.55616	8.30536	8.36221	8.3297	8.48915	8.48915	8.77115	8.20933	8.91234	8.44907	8.17068	8.55899	8.22335	8.22335	8.17068	8.38743	8.31903	8.12945	8.1151	8.12065
Q8WXF0	9.48793	9.04195	9.16771	9.30952	8.68371	9.15424	8.86293	8.9547	9.15143	9.15696	9.27571	9.08659	9.1866	9.67092	8.95731	9.10594	9.36039	9.37714	8.4698	8.53252	8.83777	8.62135	8.95508	8.79933	9.04337	8.82327	9.1732	8.85902	8.85583	8.85719
O00479	9.70804	9.05801	10.2653	9.1041	8.91616	9.64476	9.68381	9.8322	9.88423	9.88353	9.43692	9.53329	9.2516	10.5057	9.20658	9.25874	9.20082	9.34079	9.00461	8.35618	9.07925	8.64437	9.02519	9.15751	9.27307	8.74223	8.84811	9.28403	9.29502	9.30175
P16520	8.02308	8.2168	8.28876	8.58636	7.68618	8.40826	8.1254	8.3667	9.2265	7.90959	8.47135	8.55009	7.72152	8.95862	8.27607	8.51123	7.88326	8.50024	8.94803	7.4422	7.37848	8.64809	7.64409	7.63267	7.55371	7.57791	7.61458	8.91972	8.91357	8.92763
Q9P035	6.99578	6.40653	6.89998	6.65522	6.60822	6.73494	6.45588	6.73494	7.6991	6.63039	7.45701	7.0284	7.42281	7.46499	7.04881	7.07581	6.95506	7.55465	7.97519	7.14831	7.03373	7.33439	7.20662	6.89368	7.0233	6.96227	6.9919	7.42346	7.41909	7.42964
P62851	8.66396	8.16676	8.53604	8.66071	8.549	8.81408	8.49569	8.68701	8.59151	8.22809	8.56635	8.47163	8.60575	9.00828	8.80913	8.47163	8.59543	8.51641	8.21081	9.33333	8.86897	8.61493	8.71139	8.96003	8.8462	8.82807	8.81168	8.24174	8.24234	8.24348
P24158	9.44553	10.0386	9.62254	8.89224	10.1593	9.67646	10.0798	9.79619	8.35708	10.7071	9.68409	8.79687	9.40814	9.5173	9.13027	9.19721	10.3926	8.69164	9.39259	11.6994	7.99058	9.75133	9.42165	9.83003	9.66242	9.25273	10.1445	9.28139	9.27897	9.28795
P61619	8.79864	8.28002	8.59158	8.9543	8.21567	8.20205	8.0514	8.32099	8.96865	9.07031	9.13445	8.7681	9.27678	9.69393	8.82875	8.64892	9.36488	9.11117	9.31549	8.79474	8.86365	8.86365	9.01462	8.79755	8.76867	9.06264	9.10608	8.81587	8.8434	8.81106
P02776	8.13541	7.1548	7.01561	9.2437	7.21624	6.78407	7.01561	7.52601	9.62725	8.72089	9.13424	8.95861	9.51257	10.1035	8.82335	9.36694	8.94542	10.1173	9.08236	6.20143	8.09139	8.60964	8.19395	7.66755	7.53786	8.24101	6.6126	9.49884	9.49616	9.51394
P10720	8.13541	7.1548	7.01561	9.2437	7.21624	6.78407	7.01561	7.52601	9.62725	8.72089	9.13424	8.95861	9.51257	10.1035	8.82335	9.36694	8.94542	10.1173	9.08236	6.20143	8.09139	8.60964	8.19395	7.66755	7.53786	8.24101	6.6126	9.49884	9.49616	9.51394
O00483	9.72083	9.93814	10.4263	9.62891	10.0831	10.0511	10.2718	10.1303	9.97571	10.5984	10.2486	9.92256	10.2053	9.99262	9.81065	9.64921	10.3382	10.0892	9.88267	10.7414	10.1608	9.87229	10.1826	10.2582	10.1826	10.2922	10.392	9.82306	9.84002	9.83591
O15533	7.95251	8.43195	8.78303	8.18332	8.46102	8.56928	8.03167	8.1575	7.76038	7.63579	7.83471	7.38583	8.05838	7.94732	7.34184	7.21194	7.8784	7.94193	7.70508	7.6652	8.44405	7.84898	8.07387	7.56571	7.80455	7.95835	8.11469	7.59977	7.5613	7.60989
Q9P1U1	7.40933	7.54681	7.80235	8.20668	8.134	7.79144	7.83222	7.82567	8.01194	8.2626	8.34465	8.13083	8.47651	7.5317	8.588	8.22887	7.69031	8.4571	8.33432	8.11774	8.23084	8.2101	8.47423	8.31846	7.71647	8.56826	7.54114	7.60858	7.61191	7.61801
O00115	9.53864	9.73164	10.0771	9.59899	9.84307	9.5584	9.45642	9.63414	9.15575	8.91854	9.22477	8.71889	9.0003	9.05126	8.74825	8.78957	8.95976	8.84412	9.33435	10.2818	9.88214	9.64673	9.79984	9.67144	9.717	9.85413	10.0693	9.20823	9.20562	9.21611
Q6ZU15	9.00411	8.92617	9.36	8.72958	9.27676	9.39204	9.71903	9.58102	9.55067	9.16237	9.54614	9.77627	9.0901	8.86329	9.82579	9.61087	8.8513	9.63492	9.84246	7.96605	9.23792	9.41841	9.25801	8.98885	9.29895	9.01363	8.92283	9.47927	9.47728	9.48186
Q9UFG5	5.76297	5.98737	5.84445	6.18768	5.87717	5.90683	5.98737	5.84445	6.10214	6.48522	6.32727	6.25212	6.46332	6.51166	6.32727	6.32727	6.22898	6.38586	5.87794	5.97496	6.10957	5.95307	6.094	5.83569	5.85832	6.0738	6.0738	5.97404	5.96724	5.96969
P40123	8.91209	9.64407	9.32688	9.57445	8.76072	9.67642	9.52315	9.66014	10.434	8.97796	9.46128	10.1409	8.96714	9.29598	9.48546	10.0907	8.86156	9.70596	10.5225	9.11004	8.9753	9.81553	9.01502	8.9332	9.01	8.85285	8.78673	10.1218	10.1155	10.1221
P21964	7.04997	7.04997	7.15589	7.06114	7.46641	7.08908	7.5392	7.30708	7.17987	7.76018	7.65538	7.23083	7.60394	7.07535	7.25051	7.3555	7.56748	7.66973	7.57027	8.01127	7.36906	7.65815	7.63082	7.57027	7.40251	7.6877	7.7295	7.42603	7.4267	7.43011
P06703	9.54699	10.2617	9.9006	9.9732	10.3707	10.4032	10.2588	10.1656	8.94528	9.14361	9.27569	9.99187	9.44035	9.17401	10.1295	10.0572	9.07265	9.10872	9.49832	9.6288	10.2026	9.16036	9.81698	9.95011	9.95789	9.54796	9.35849	9.7862	9.79225	9.79911
O15042	9.75215	8.69671	9.19777	8.33889	8.91424	9.12143	9.0735	8.90717	8.39223	9.3067	8.88461	8.40645	9.04027	8.7789	8.49386	8.29428	9.20752	8.61866	7.96901	9.26977	8.97616	8.36335	8.7925	8.91764	8.85602	8.8104	9.20697	8.32479	8.32861	8.33936
O15269	6.71201	7.38614	7.39135	7.12998	7.44019	7.36725	7.4061	7.37463	7.42957	7.55307	7.35339	7.09018	7.49472	7.00054	7.27664	7.13025	7.3228	7.61055	8.0697	8.71913	7.58525	7.87198	7.67156	7.73003	7.59894	7.68654	7.65838	7.61938	7.6284	7.62626
Q92973	7.5627	7.90087	8.21262	7.47837	7.66857	8.10164	8.15632	7.96448	7.52762	7.28055	7.49567	7.67132	7.37211	7.45171	7.66486	7.80229	7.28055	7.29629	7.62634	7.69565	6.96738	7.43819	7.04898	7.08959	7.23202	7.04898	7.40837	7.48421	7.46739	7.48327
P14770	8.43806	8.62085	8.05722	8.52543	8.24234	8.21806	8.67043	8.52543	9.57894	8.62526	8.37704	8.6358	8.52353	8.62526	8.48105	8.6312	8.67073	8.78498	9.45823	8.36606	7.95558	9.45099	8.46005	8.26823	8.16907	8.61304	8.33597	9.18558	9.19579	9.19178
Q9UII2	8.89196	9.14356	9.70477	9.065	9.46836	9.2978	9.55043	9.51694	9.07673	9.9362	9.50642	9.06156	9.62085	9.52714	9.2127	9.08342	9.52515	9.36421	8.93722	9.35543	9.21685	9.40176	9.24714	9.36865	9.34945	9.25778	9.28102	9.07367	9.09538	9.0946
P17568	5.04795	5.04795	5.19803	4.82793	5.32296	4.82793	5.34851	4.28201	5.19803	5.75632	5.3911	4.94375	5.24858	5.18553	5.29394	5.34142	4.94375	5.64073	6.03521	5.57656	5.78947	5.78947	5.5162	5.72803	5.45565	5.63782	5.5162	5.78648	5.79178	5.79124
Q9NZB2	7.35694	7.4786	7.03956	7.57568	7.03956	7.10022	7.06067	6.97533	6.87171	7.23295	7.22371	7.33366	7.21447	7.47479	6.72498	7.2874	7.43024	6.90382	7.28517	6.86574	6.7565	7.1367	6.79163	6.79163	6.7565	6.98354	7.08077	6.95989	6.99607	6.95887
O14579	6.6438	6.83747	6.89128	7.20753	7.07589	7.10324	6.87508	7.10324	7.04939	8.11791	8.13028	7.77811	8.18137	7.82207	7.94325	7.98152	8.14123	7.93598	7.76708	7.76708	7.73136	7.67373	7.74672	7.76928	7.66191	7.58158	7.63501	7.75904	7.74222	7.74801
P28065	8.55189	8.2338	8.74558	8.1174	8.5912	8.89465	8.58004	8.55189	8.40182	7.90658	8.2792	8.60508	8.32429	8.26254	8.6916	8.63367	7.98335	8.14949	8.70816	8.6811	8.8469	8.6202	8.60015	8.68926	8.73136	8.57948	8.70816	8.54802	8.54443	8.54764
P62888	7.36004	7.47157	8.36437	7.49915	7.93759	8.68184	8.8499	8.69846	7.84587	8.36763	7.83283	7.75562	7.30721	8.33039	7.98494	7.57692	7.41218	8.52138	7.43621	7.87566	9.04644	7.2786	8.90609	9.06932	8.96332	7.91524	8.53714	8.94859	8.95886	8.96326
P15374	7.60563	8.25952	7.56526	7.81945	7.83179	8.02959	7.85114	7.45614	7.26797	6.6142	6.73659	7.43333	6.60489	6.72005	7.38301	7.32232	6.70797	6.66554	7.38046	7.11148	7.09561	7.40145	6.74057	7.07605	7.20736	6.76806	6.61654	7.26898	7.25261	7.26352
P07858	8.79831	9.1361	8.54731	8.71877	8.66378	8.79831	8.7127	8.6297	8.30994	9.09905	9.03228	8.54515	8.90279	8.77967	8.38076	8.59335	8.96164	8.63093	8.5844	8.77045	8.71216	8.35427	8.34895	8.64473	8.6495	8.34188	8.55403	8.51758	8.53674	8.53
O95139	6.18093	6.61733	6.61733	6.22871	6.81901	6.64825	6.9597	6.82799	6.73153	7.82906	7.41172	7.12305	7.23315	7.12305	7.14543	7.10729	7.48701	7.66711	7.2248	7.67911	7.72763	7.11681	7.44909	7.39684	7.74018	6.99983	7.57811	7.51015	7.51759	7.50575
A0A087WV48	8.83236	9.12094	8.4526	8.8043	8.90752	9.32507	8.56234	8.66172	8.88523	7.6155	7.69952	8.91797	7.99949	7.9669	8.76673	9.1633	7.5206	7.37055	8.95026	7.37535	7.8018	8.82876	7.77886	7.92728	8.40978	7.84691	7.58177	8.75765	8.76188	8.77833
P62942	8.83236	9.12094	8.4526	8.8043	8.90752	9.32507	8.56234	8.66172	8.88523	7.6155	7.69952	8.91797	7.99949	7.9669	8.76673	9.1633	7.5206	7.37055	8.95026	7.37535	7.8018	8.82876	7.77886	7.92728	8.40978	7.84691	7.58177	8.75765	8.76188	8.77833
Q6IS14	9.59432	9.65825	9.22799	9.82511	9.05322	10.2052	9.55247	9.34532	9.05322	7.89111	8.1177	9.38467	8.15558	8.53416	9.37268	9.4984	8.05576	8.26117	9.21494	7.17163	8.36733	8.71636	8.52022	8.06797	8.60913	8.20127	7.75884	9.12503	9.13025	9.14064
Q12769	6.86999	7.1507	7.09449	6.9825	6.49313	7.22151	6.63407	6.80846	6.89433	7.13929	7.31778	6.84601	6.88516	7.53054	6.88516	6.97332	7.32813	7.25183	6.44377	7.09377	7.09377	6.94903	6.8388	6.78086	7.11324	7.03341	7.03828	6.91587	6.89522	6.89296
I3L4J1	8.02671	8.02353	8.08764	7.86291	8.03247	8.19541	7.81786	7.91298	7.34495	7.23917	7.23917	7.8011	7.36431	7.38704	7.85053	7.8011	7.4721	7.18807	7.21592	7.36264	7.88946	7.70554	7.72818	7.657	7.96889	7.41424	7.67972	7.44747	7.44548	7.44851
Q9UN37	8.02671	8.02353	8.08764	7.86291	8.03247	8.19541	7.81786	7.91298	7.34495	7.23917	7.23917	7.8011	7.36431	7.38704	7.85053	7.8011	7.4721	7.18807	7.21592	7.36264	7.88946	7.70554	7.72818	7.657	7.96889	7.41424	7.67972	7.44747	7.44548	7.44851
Q9BTC8	8.38406	8.46029	8.95038	8.37604	8.50591	8.83063	8.70142	8.64717	8.53152	9.23497	8.915	8.74806	8.915	8.64097	8.72561	8.57388	9.03424	8.84501	8.78193	8.90392	9.12053	8.56473	9.11689	8.97573	9.20715	9.18513	9.45097	8.46749	8.4863	8.49535
Q9H6Z4	8.20214	7.38839	8.02435	8.21685	7.79216	8.10972	7.91164	7.87421	7.5758	7.22905	7.44925	7.17836	7.54977	7.7474	7.14637	7.04867	7.56014	7.75205	7.53273	7.83015	8.05414	7.62858	7.85091	8.39302	8.28986	8.46998	8.30995	7.82844	7.81597	7.81534
Q96L46	9.69918	10.1048	10.1822	9.69663	10.4057	10.1492	10.1946	10.3061	9.73909	9.65303	10.0103	10.0133	9.80127	9.40865	10.0274	9.94074	9.41527	10.121	10.5985	10.1708	10.0858	10.2738	10.1991	10.2655	10.1258	10.1499	9.84095	9.99528	9.99472	9.9857
P82979	9.61024	9.13334	9.39235	9.29871	9.06365	9.39587	9.25841	9.27046	8.86979	9.1859	8.94548	8.85158	9.1643	9.28834	9.07194	8.94178	9.24797	8.85456	8.54492	8.78676	9.05781	8.60428	8.89844	8.74452	9.0059	9.04837	8.97129	8.41164	8.42565	8.43454
P14174	5.97183	5.93379	5.93379	6.01056	5.97183	5.83193	5.23527	6.04566	6.54138	5.97034	5.43131	6.14726	5.82358	5.78127	6.17192	6.14726	5.48015	6.1188	6.62802	5.70945	5.81734	6.33754	5.77082	5.62477	5.72961	5.83802	5.87211	6.35994	6.35125	6.3565
O95866	7.8639	7.94769	7.51945	7.90074	7.4222	7.60073	7.92956	7.9522	8.57061	8.90469	8.60911	8.30886	8.69043	8.45643	8.3556	8.36656	8.30886	8.51911	8.49305	8.00978	7.73987	8.68297	7.904	8.12604	7.79064	8.18186	7.66489	8.46654	8.4717	8.46506
P13501	8.8297	9.22845	8.80072	9.44315	8.89448	8.59953	9.05444	8.97077	10.1828	10.009	9.67553	9.20198	10.009	9.90102	9.60749	9.56851	9.45082	10.1085	10.2134	9.48927	9.58093	9.67804	9.83828	9.69599	9.63458	10	9.40909	9.8841	9.88285	9.88263
Q14257	7.18723	7.30872	7.70193	7.30082	7.68142	8.01024	7.50432	7.71409	8.03441	7.78986	7.89356	8.23826	7.80187	7.81983	8.12751	8.12423	7.62108	7.62902	8.48607	7.77735	7.7466	8.07368	8.0782	7.6851	8.08319	7.92087	7.92087	7.99165	8.00095	7.99648
Q96CW1	8.83755	9.05516	8.89575	8.92308	9.09087	9.05086	9.02848	8.89117	8.91927	9.41528	9.55357	9.5174	9.30125	9.29515	9.48479	9.47548	9.54778	9.59266	9.6721	9.8654	9.51517	9.68297	9.42916	9.69417	9.51592	9.54605	9.55091	9.59061	9.59608	9.57254
Q8N5K1	9.2329	8.98953	9.18013	8.98953	9.03194	8.84067	9.06784	9.14703	9.63109	9.77897	9.6699	9.1385	9.75546	9.5065	9.1385	9.07465	9.65319	9.69681	9.91849	9.1994	9.52049	9.70374	9.58132	9.38222	9.31707	9.72851	9.64176	9.51432	9.50353	9.50002
Q9NWV8	8.20082	7.89142	7.9181	7.96689	7.40334	7.96265	7.85989	7.88199	7.54323	7.7701	7.72186	7.7636	7.63116	8.32978	7.7636	7.64849	7.64849	7.53754	7.1524	7.36408	7.64512	7.2343	7.23751	7.43639	7.73381	7.14453	7.37895	7.58093	7.58499	7.57665
P30876	6.96866	7.14441	7.38519	6.79829	6.76788	7.38519	7.12087	7.27601	6.82379	6.32435	6.49482	6.21002	6.62796	6.80121	6.51076	6.56413	6.47433	6.38182	6.26824	6.52374	6.72597	6.23637	6.56336	6.65319	6.67611	6.5415	6.84138	6.30256	6.31197	6.31544
P27482	9.046	9.53651	9.36922	9.77504	9.38587	9.95719	9.76468	9.66019	9.74416	9.15029	9.23247	9.70233	9.0731	9.18263	9.97428	9.77622	8.80856	9.49346	10.3102	9.46094	9.5681	9.9484	9.7592	9.53168	9.82292	9.43069	9.66463	9.89935	9.91175	9.92174
O60831	8.93402	8.70073	8.31979	8.6621	8.34518	8.12099	8.21724	8.17076	8.47313	8.82183	8.58262	8.22966	8.67556	9.06602	8.29604	8.32728	8.80447	8.84531	8.84224	9.098	8.72098	8.99851	8.67411	8.56515	8.50514	8.8295	8.79181	8.55963	8.565	8.56317
Q13523	5.54879	5.80804	6.38555	5.83569	6.15425	6.22316	6.02411	6.19444	6.12049	6.3424	6.03961	5.62875	6.00796	6.05918	6.13311	5.79371	6.38976	5.75795	5.2881	5.05219	5.5128	5.19815	5.46812	5.31621	5.46812	5.33815	5.89598	5.27404	5.26416	5.2672
P01909	6.69698	5.98472	6.1047	6.67043	7.52973	6.57701	6.48531	6.41476	5.63133	5.79212	7.06564	6.43839	6.5942	6.32028	6.11061	6.47258	7.08905	5.63508	6.28147	6.41267	5.74514	6.07955	6.35941	6.52846	6.2117	7.14185	5.82987	6.36395	6.36828	6.36981
P63218	8.16872	8.49658	7.93923	8.54022	7.98861	7.9587	8.52245	8.40174	8.77328	9.34138	8.92509	8.43768	8.84605	8.67866	8.4125	8.4125	8.70754	8.67475	8.82407	8.59331	7.72216	8.93027	7.99349	8.14372	7.79882	8.28679	7.69404	8.62606	8.63794	8.64
Q9H0C8	5.38134	4.95698	4.84892	4.98813	4.01215	4.50714	4.95698	4.62166	4.74312	4.79562	4.79562	5.2639	4.5464	5.5012	5.5012	5.5012	4.5464	4.79562	4.7319	4.7319	4.7319	4.7319	4.7319	4.7319	4.7319	4.7319	4.7319	4.7319	4.7442	4.73466
P57723	8.97816	8.9925	9.43734	9.04152	9.24004	9.51732	9.30332	9.37409	8.92339	8.48364	8.80575	9.11885	8.84825	8.6816	9.0136	9.08706	8.71935	8.71935	9.04758	9.07397	9.2317	9.0839	9.19276	9.13398	9.3105	9.13672	9.39442	8.90509	8.90882	8.90972
O15260	8.72687	8.0568	7.83947	8.08126	7.44886	7.67364	7.58573	7.66801	7.44886	7.64976	7.53791	7.42452	7.54268	7.91819	7.30426	7.3011	7.78349	7.21836	7.4096	8.06267	6.97251	7.34551	7.17897	7.24877	7.20664	7.20664	7.64518	7.15829	7.17884	7.17799
Q04941	6.98995	6.35475	6.35475	6.76329	6.4968	6.04123	6.35475	6.32719	6.82847	6.9445	6.54044	6.07728	6.60909	6.67154	6.1633	6.07728	6.77929	6.33502	6.78472	6.99796	6.57394	6.33455	6.62254	6.89476	6.19333	6.51275	6.43224	6.31132	6.31205	6.32294
Q68D06	7.97193	7.70005	8.15715	7.46173	8.03641	8.12503	7.6083	7.87384	7.31276	7.79657	7.65419	7.59078	7.74222	8.24843	7.71602	7.40216	8.18429	7.65237	7.40772	8.10012	8.15722	7.51098	7.94292	7.99048	8.19278	7.85408	8.53932	7.37207	7.37978	7.37963
Q8N357	6.41769	6.21794	6.03417	6.2292	5.71428	5.69575	5.62218	5.73096	5.32108	5.7252	6.06732	5.83422	5.87373	6.41799	5.56871	5.77931	6.38345	5.4315	5.32517	5.96971	5.48129	5.65935	5.48129	5.59758	5.48129	5.59758	5.72092	5.59727	5.61481	5.59555
Q96G23	8.89125	8.64694	8.13753	8.93157	8.19829	8.13486	8.26118	8.07023	8.7013	8.81348	8.68992	8.26295	8.84631	9.04488	8.36159	8.56803	8.97351	8.92075	9.14778	9.09945	8.65456	9.45779	8.79742	8.72809	8.59602	8.81249	8.73827	8.91999	8.91646	8.93018
Q8TDI0	5.69548	5.69548	5.01534	6.03543	5.65078	4.3609	5.73573	5.53831	5.25954	5.79642	4.94178	4.6624	5.09319	5.09319	4.6624	5.09319	5.75885	5.09319	5.54671	7.02657	5.57415	5.94029	5.62487	5.76869	5.62487	6.22434	6.13087	5.39881	5.39273	5.39729
Q12873	5.69548	5.69548	5.01534	6.03543	5.65078	4.3609	5.73573	5.53831	5.25954	5.79642	4.94178	4.6624	5.09319	5.09319	4.6624	5.09319	5.75885	5.09319	5.54671	7.02657	5.57415	5.94029	5.62487	5.76869	5.62487	6.22434	6.13087	5.39881	5.39273	5.39729
Q9BW72	6.55335	4.89802	6.18714	6.22681	6.09348	5.87273	5.52681	5.78516	5.90486	6.23001	6.33823	5.97899	6.92666	6.93313	6.1921	5.73046	7.28671	6.30823	5.8458	5.38644	6.44021	5.69543	6.10163	5.97157	6.22949	6.14252	6.39106	6.02099	6.01598	6.02611
P60468	8.79445	9.23688	9.70233	8.99624	9.75272	9.55723	9.34704	9.45074	9.30893	9.51701	9.59113	9.17152	9.89882	9.61428	9.06241	9.12082	10.1102	9.35223	9.57929	10.2146	9.1599	9.23057	9.56664	9.73392	9.53235	9.66847	10.123	9.19562	9.20395	9.19532
Q96DV4	7.07983	6.71811	7.65941	6.8321	7.51204	7.48314	7.47752	7.35288	7.00074	8.01379	7.61987	7.23306	7.64873	7.19635	7.17279	6.99675	7.91383	7.5919	7.25277	8.25847	7.90376	7.25277	7.90376	8.00408	7.8689	8.16881	8.01259	7.03475	7.02819	7.03274
Q9UHA4	8.50588	9.12284	8.81031	8.48621	8.96477	8.60068	8.86011	8.81865	8.54297	9.25079	8.85563	8.38277	8.41966	8.77923	8.38277	8.46246	9.07571	8.53587	8.74967	9.38955	8.38199	8.73029	8.48077	8.84723	8.52434	8.57859	9.00102	8.48441	8.46455	8.4675
Q6PIW4	8.02671	8.02353	8.08764	7.86291	8.03247	8.19541	7.81786	7.91298	7.34495	7.23917	7.23917	7.8011	7.36431	7.38704	7.85053	7.8011	7.4721	7.18807	7.21592	7.36264	7.88946	7.70554	7.72818	7.657	7.96889	7.41424	7.67972	7.44747	7.44548	7.44851
Q8IYM9	4.67333	5.38737	5.94267	5.61401	5.71293	5.96998	6.00439	5.65156	5.38737	6.16743	5.71483	5.44705	5.78733	4.92074	5.24038	5.35904	6.10092	5.89926	5.77798	6.79108	6.56103	5.69716	5.88979	6.19787	6.25034	5.74574	6.49164	5.6499	5.64641	5.64908
P11908	8.71279	8.80475	9.0399	8.42451	8.988	9.29656	9.31506	9.06069	8.86647	8.29423	8.42298	9.02588	8.44142	8.17465	8.97886	8.9079	8.27531	8.47406	8.82714	8.82714	8.89172	8.67712	8.78189	8.87489	8.9513	8.72005	8.70013	8.48834	8.4851	8.49528
Q9H853	7.48918	7.09635	8.08968	7.68131	8.3424	7.50896	7.98649	8.09783	8.17131	7.99898	8.01481	8.39725	8.18405	7.75173	8.10431	8.271	7.67379	7.65699	8.34733	7.18017	7.34033	8.30163	7.55552	7.43175	7.48757	7.62543	7.41443	8.11837	8.12259	8.122
P22612	8.21687	9.0538	8.47572	8.26334	8.71231	8.49548	8.70189	8.47209	7.98346	8.57485	8.51156	8.32284	8.73578	7.98975	7.95142	8.68553	8.59224	8.08974	8.8005	10.0575	8.43874	9.06605	8.49773	8.49773	8.49012	8.76571	8.6121	8.28131	8.29765	8.29133
P0DN37	8.73663	8.96783	9.71781	9.08925	9.18591	10.1509	10.0475	10.0089	9.34365	7.79232	8.3372	9.48182	7.996	8.34203	9.32854	9.59067	7.31756	7.82799	9.28418	7.19546	8.51946	9.33263	8.17139	8.5322	8.8288	7.90061	7.59462	9.46167	9.46963	9.46145
Q9Y536	8.73663	8.96783	9.71781	9.08925	9.18591	10.1509	10.0475	10.0089	9.34365	7.79232	8.3372	9.48182	7.996	8.34203	9.32854	9.59067	7.31756	7.82799	9.28418	7.19546	8.51946	9.33263	8.17139	8.5322	8.8288	7.90061	7.59462	9.46167	9.46963	9.46145
A0A075B767	8.73663	8.96783	9.71781	9.08925	9.18591	10.1509	10.0475	10.0089	9.34365	7.79232	8.3372	9.48182	7.996	8.34203	9.32854	9.59067	7.31756	7.82799	9.28418	7.19546	8.51946	9.33263	8.17139	8.5322	8.8288	7.90061	7.59462	9.46167	9.46963	9.46145
A0A075B759	8.73663	8.96783	9.71781	9.08925	9.18591	10.1509	10.0475	10.0089	9.34365	7.79232	8.3372	9.48182	7.996	8.34203	9.32854	9.59067	7.31756	7.82799	9.28418	7.19546	8.51946	9.33263	8.17139	8.5322	8.8288	7.90061	7.59462	9.46167	9.46963	9.46145
A0A0B4J2A2	8.73663	8.96783	9.71781	9.08925	9.18591	10.1509	10.0475	10.0089	9.34365	7.79232	8.3372	9.48182	7.996	8.34203	9.32854	9.59067	7.31756	7.82799	9.28418	7.19546	8.51946	9.33263	8.17139	8.5322	8.8288	7.90061	7.59462	9.46167	9.46963	9.46145
F5H284	8.73663	8.96783	9.71781	9.08925	9.18591	10.1509	10.0475	10.0089	9.34365	7.79232	8.3372	9.48182	7.996	8.34203	9.32854	9.59067	7.31756	7.82799	9.28418	7.19546	8.51946	9.33263	8.17139	8.5322	8.8288	7.90061	7.59462	9.46167	9.46963	9.46145
Q16798	8.19634	7.93375	7.77127	7.98722	7.40597	7.65847	7.44748	7.66237	8.38411	7.97946	8.40784	8.00692	8.30097	8.79172	8.04217	8.17577	8.25128	8.39542	8.07284	7.87596	7.66849	8.16087	7.57782	7.31208	7.34088	7.69276	7.50269	8.15898	8.16303	8.15703
Q96A26	7.98734	7.6681	8.16142	7.7835	8.01565	7.8507	8.30121	7.99116	8.32591	8.96959	8.7345	8.46933	8.99609	8.80988	8.42603	8.30707	8.72092	8.88328	9.18454	8.7215	8.62251	8.6136	8.70046	8.60463	8.64735	8.72504	8.56505	8.5149	8.51548	8.51183
P27216	8.86645	9.36465	9.33996	8.77952	9.56478	9.36903	9.62246	9.28461	8.6285	9.658	9.25331	9.27421	9.26589	8.97497	9.26971	8.88026	9.15788	8.90479	9.19469	10.1001	9.28457	9.45892	9.46885	9.69664	9.85004	9.48504	9.65379	8.97843	8.97775	8.98268
P46779	8.86211	7.94108	8.97595	8.68173	8.46558	8.67822	8.54582	8.62742	8.70484	8.19211	8.67415	8.78452	8.85891	9.04017	8.39221	8.59078	8.78805	8.62431	7.7285	7.22677	8.2365	7.40949	8.0714	7.73746	7.90575	7.8369	7.7639	8.48772	8.49876	8.50216
Q9H9S3	8.42001	8.37004	8.50849	8.58531	7.98502	8.03114	7.99618	8.24052	8.71508	8.59108	8.64861	8.32006	8.77624	9.15035	8.37444	8.21317	8.85526	8.62773	8.82151	8.31606	8.38296	8.38296	8.52948	8.31879	8.29077	8.57609	8.61825	8.33251	8.33888	8.3288
Q15428	7.92146	7.34427	8.27721	7.94854	7.51321	7.87722	7.77312	7.79313	8.04131	8.14293	8.59803	8.11524	8.43991	8.99878	8.29006	8.02323	8.50144	8.20121	7.28298	7.47922	8.0272	7.37215	7.92072	7.40002	7.87158	7.89565	7.98389	7.87889	7.87601	7.87534
Q9BTD8	8.92805	8.45164	8.273	8.60463	8.29627	8.27881	8.24051	8.24051	8.25891	8.40492	8.09787	7.99572	8.14279	8.19329	7.85348	8.00139	8.37273	8.47399	8.76349	9.31363	8.71493	8.92311	8.89903	8.6457	8.78312	9.04579	9.27384	8.42132	8.4214	8.42588
A0A024R1R8	9.89848	9.04147	9.35541	9.97349	8.99339	9.83144	9.77344	9.22117	8.66295	7.79504	7.69334	9.31679	7.96944	8.66019	8.47013	9.20243	7.94293	8.05787	8.1597	8.02855	9.07077	7.92531	8.76097	8.8655	9.57496	8.37658	8.58982	8.54908	8.54303	8.55435
Q9Y2S6	9.89848	9.04147	9.35541	9.97349	8.99339	9.83144	9.77344	9.22117	8.66295	7.79504	7.69334	9.31679	7.96944	8.66019	8.47013	9.20243	7.94293	8.05787	8.1597	8.02855	9.07077	7.92531	8.76097	8.8655	9.57496	8.37658	8.58982	8.54908	8.54303	8.55435
Q14651	7.69999	8.621	8.95687	8.77674	8.7434	9.4646	8.80278	9.02706	8.05555	7.04034	7.27237	8.72544	7.01654	7.54188	8.94395	8.71592	7.20646	7.10607	7.38672	8.59225	7.84134	7.27027	7.52265	8.31795	8.62838	7.32965	8.06829	7.99074	7.98913	7.99604
P60228	7.29207	7.02455	7.07819	7.14322	6.77179	7.14322	6.92104	6.87893	6.46881	6.37202	6.61957	6.73648	6.46107	6.2105	6.83486	6.58776	6.49725	6.53653	6.56785	6.94686	6.78091	6.88365	6.60989	6.45185	6.71248	6.60989	6.78091	6.44631	6.44509	6.48345
Q5XKP0	8.75375	8.7511	8.64294	9.3253	8.80729	8.63493	8.6537	8.57789	8.88318	9.23685	9.3408	8.87396	9.11897	9.488	8.90776	8.91363	9.06402	9.00558	8.59179	8.84818	8.74889	8.90111	8.77557	8.84456	8.69472	8.74889	8.85675	8.71566	8.7281	8.71304
P49418	8.20498	8.24656	8.35636	7.8756	8.40552	8.21293	8.43228	8.77735	8.6012	8.76513	8.56299	8.82748	8.74298	8.00702	8.49323	8.80168	8.22658	8.15986	8.76033	7.45131	8.03756	8.74405	8.11942	8.04045	8.09495	8.3062	7.79173	8.50581	8.50124	8.50064
O95670	8.13936	7.92003	7.57841	8.13651	7.7453	7.63493	7.76553	7.57841	7.26248	6.99972	7.2508	7.11471	7.31149	7.26379	7.21192	7.21418	7.25728	7.07044	7.62719	7.99981	7.47451	7.6816	7.32974	7.47451	7.17665	7.42098	7.33686	7.13302	7.11907	7.13754
F2Z307	8.13936	7.92003	7.57841	8.13651	7.7453	7.63493	7.76553	7.57841	7.26248	6.99972	7.2508	7.11471	7.31149	7.26379	7.21192	7.21418	7.25728	7.07044	7.62719	7.99981	7.47451	7.6816	7.32974	7.47451	7.17665	7.42098	7.33686	7.13302	7.11907	7.13754
Q9Y4H4	8.30185	8.11876	8.49224	8.52047	8.27841	8.51874	8.26883	8.2991	8.16969	8.73824	8.51848	8.41388	8.45175	8.77016	8.4053	8.3983	8.64265	8.3983	7.97783	8.02042	8.11002	8.1359	8.14345	8.29018	8.32728	8.20247	8.30357	8.07665	8.07582	8.07815
O00193	7.60612	6.94824	8.18813	7.80981	7.69253	8.3876	7.90912	7.95618	6.92202	6.8595	6.89331	7.71178	6.95365	7.67836	8.05613	7.66431	7.00919	6.93669	6.53409	7.10476	8.03089	6.39293	7.37106	7.38375	8.13341	7.37106	7.66424	6.90835	6.90645	6.91747
Q9UKA9	7.95503	7.94038	8.89614	7.94038	8.68812	9.14377	9.25533	9.02206	8.30924	8.56238	8.47924	8.69419	8.30199	8.12142	8.65531	8.32882	7.6986	9.32991	8.45946	8.53903	9.84374	8.13637	9.5617	9.57542	9.64282	8.65201	9.67792	8.98404	8.99564	9.00556
Q86XS8	8.21006	8.71045	8.90174	8.49613	8.7871	9.0436	9.04048	8.97598	8.99392	8.85471	8.64284	9.08765	8.50672	8.80937	9.01541	8.93756	8.30409	8.67329	9.2596	8.51744	8.88226	9.02253	8.87676	9.03111	9.05773	8.88226	9.04047	8.88835	8.89409	8.90062
P20794	7.9265	8.28773	8.3016	7.98214	8.67145	8.22656	8.33039	8.17347	8.19016	8.86127	8.68212	8.35859	8.71221	8.36053	8.21935	8.21935	8.83479	8.35028	8.39039	8.89787	8.07334	8.4894	8.21182	8.38438	8.10043	8.33124	8.61689	8.25217	8.26252	8.26193
Q00536	7.9265	8.28773	8.3016	7.98214	8.67145	8.22656	8.33039	8.17347	8.19016	8.86127	8.68212	8.35859	8.71221	8.36053	8.21935	8.21935	8.83479	8.35028	8.39039	8.89787	8.07334	8.4894	8.21182	8.38438	8.10043	8.33124	8.61689	8.25217	8.26252	8.26193
P06493	7.9265	8.28773	8.3016	7.98214	8.67145	8.22656	8.33039	8.17347	8.19016	8.86127	8.68212	8.35859	8.71221	8.36053	8.21935	8.21935	8.83479	8.35028	8.39039	8.89787	8.07334	8.4894	8.21182	8.38438	8.10043	8.33124	8.61689	8.25217	8.26252	8.26193
P22455	7.9265	8.28773	8.3016	7.98214	8.67145	8.22656	8.33039	8.17347	8.19016	8.86127	8.68212	8.35859	8.71221	8.36053	8.21935	8.21935	8.83479	8.35028	8.39039	8.89787	8.07334	8.4894	8.21182	8.38438	8.10043	8.33124	8.61689	8.25217	8.26252	8.26193
Q00537	7.9265	8.28773	8.3016	7.98214	8.67145	8.22656	8.33039	8.17347	8.19016	8.86127	8.68212	8.35859	8.71221	8.36053	8.21935	8.21935	8.83479	8.35028	8.39039	8.89787	8.07334	8.4894	8.21182	8.38438	8.10043	8.33124	8.61689	8.25217	8.26252	8.26193
Q8IZL9	7.9265	8.28773	8.3016	7.98214	8.67145	8.22656	8.33039	8.17347	8.19016	8.86127	8.68212	8.35859	8.71221	8.36053	8.21935	8.21935	8.83479	8.35028	8.39039	8.89787	8.07334	8.4894	8.21182	8.38438	8.10043	8.33124	8.61689	8.25217	8.26252	8.26193
Q00534	7.9265	8.28773	8.3016	7.98214	8.67145	8.22656	8.33039	8.17347	8.19016	8.86127	8.68212	8.35859	8.71221	8.36053	8.21935	8.21935	8.83479	8.35028	8.39039	8.89787	8.07334	8.4894	8.21182	8.38438	8.10043	8.33124	8.61689	8.25217	8.26252	8.26193
P24941	7.9265	8.28773	8.3016	7.98214	8.67145	8.22656	8.33039	8.17347	8.19016	8.86127	8.68212	8.35859	8.71221	8.36053	8.21935	8.21935	8.83479	8.35028	8.39039	8.89787	8.07334	8.4894	8.21182	8.38438	8.10043	8.33124	8.61689	8.25217	8.26252	8.26193
Q00526	7.9265	8.28773	8.3016	7.98214	8.67145	8.22656	8.33039	8.17347	8.19016	8.86127	8.68212	8.35859	8.71221	8.36053	8.21935	8.21935	8.83479	8.35028	8.39039	8.89787	8.07334	8.4894	8.21182	8.38438	8.10043	8.33124	8.61689	8.25217	8.26252	8.26193
P11362	7.9265	8.28773	8.3016	7.98214	8.67145	8.22656	8.33039	8.17347	8.19016	8.86127	8.68212	8.35859	8.71221	8.36053	8.21935	8.21935	8.83479	8.35028	8.39039	8.89787	8.07334	8.4894	8.21182	8.38438	8.10043	8.33124	8.61689	8.25217	8.26252	8.26193
P11802	7.9265	8.28773	8.3016	7.98214	8.67145	8.22656	8.33039	8.17347	8.19016	8.86127	8.68212	8.35859	8.71221	8.36053	8.21935	8.21935	8.83479	8.35028	8.39039	8.89787	8.07334	8.4894	8.21182	8.38438	8.10043	8.33124	8.61689	8.25217	8.26252	8.26193
O94921	7.9265	8.28773	8.3016	7.98214	8.67145	8.22656	8.33039	8.17347	8.19016	8.86127	8.68212	8.35859	8.71221	8.36053	8.21935	8.21935	8.83479	8.35028	8.39039	8.89787	8.07334	8.4894	8.21182	8.38438	8.10043	8.33124	8.61689	8.25217	8.26252	8.26193
P21802	7.9265	8.28773	8.3016	7.98214	8.67145	8.22656	8.33039	8.17347	8.19016	8.86127	8.68212	8.35859	8.71221	8.36053	8.21935	8.21935	8.83479	8.35028	8.39039	8.89787	8.07334	8.4894	8.21182	8.38438	8.10043	8.33124	8.61689	8.25217	8.26252	8.26193
P51451	7.9265	8.28773	8.3016	7.98214	8.67145	8.22656	8.33039	8.17347	8.19016	8.86127	8.68212	8.35859	8.71221	8.36053	8.21935	8.21935	8.83479	8.35028	8.39039	8.89787	8.07334	8.4894	8.21182	8.38438	8.10043	8.33124	8.61689	8.25217	8.26252	8.26193
P50750	7.9265	8.28773	8.3016	7.98214	8.67145	8.22656	8.33039	8.17347	8.19016	8.86127	8.68212	8.35859	8.71221	8.36053	8.21935	8.21935	8.83479	8.35028	8.39039	8.89787	8.07334	8.4894	8.21182	8.38438	8.10043	8.33124	8.61689	8.25217	8.26252	8.26193
Q07002	7.9265	8.28773	8.3016	7.98214	8.67145	8.22656	8.33039	8.17347	8.19016	8.86127	8.68212	8.35859	8.71221	8.36053	8.21935	8.21935	8.83479	8.35028	8.39039	8.89787	8.07334	8.4894	8.21182	8.38438	8.10043	8.33124	8.61689	8.25217	8.26252	8.26193
Q9NYV4	7.9265	8.28773	8.3016	7.98214	8.67145	8.22656	8.33039	8.17347	8.19016	8.86127	8.68212	8.35859	8.71221	8.36053	8.21935	8.21935	8.83479	8.35028	8.39039	8.89787	8.07334	8.4894	8.21182	8.38438	8.10043	8.33124	8.61689	8.25217	8.26252	8.26193
Q96Q40	7.9265	8.28773	8.3016	7.98214	8.67145	8.22656	8.33039	8.17347	8.19016	8.86127	8.68212	8.35859	8.71221	8.36053	8.21935	8.21935	8.83479	8.35028	8.39039	8.89787	8.07334	8.4894	8.21182	8.38438	8.10043	8.33124	8.61689	8.25217	8.26252	8.26193
Q14004	7.9265	8.28773	8.3016	7.98214	8.67145	8.22656	8.33039	8.17347	8.19016	8.86127	8.68212	8.35859	8.71221	8.36053	8.21935	8.21935	8.83479	8.35028	8.39039	8.89787	8.07334	8.4894	8.21182	8.38438	8.10043	8.33124	8.61689	8.25217	8.26252	8.26193
P22607	7.9265	8.28773	8.3016	7.98214	8.67145	8.22656	8.33039	8.17347	8.19016	8.86127	8.68212	8.35859	8.71221	8.36053	8.21935	8.21935	8.83479	8.35028	8.39039	8.89787	8.07334	8.4894	8.21182	8.38438	8.10043	8.33124	8.61689	8.25217	8.26252	8.26193
Q9UPZ9	7.9265	8.28773	8.3016	7.98214	8.67145	8.22656	8.33039	8.17347	8.19016	8.86127	8.68212	8.35859	8.71221	8.36053	8.21935	8.21935	8.83479	8.35028	8.39039	8.89787	8.07334	8.4894	8.21182	8.38438	8.10043	8.33124	8.61689	8.25217	8.26252	8.26193
Q00535	7.9265	8.28773	8.3016	7.98214	8.67145	8.22656	8.33039	8.17347	8.19016	8.86127	8.68212	8.35859	8.71221	8.36053	8.21935	8.21935	8.83479	8.35028	8.39039	8.89787	8.07334	8.4894	8.21182	8.38438	8.10043	8.33124	8.61689	8.25217	8.26252	8.26193
Q9H330	6.69508	6.26569	5.99743	5.8276	6.03476	6.10712	6.32608	6.10712	6.15742	6.9715	6.61451	6.27412	6.87126	7.11024	6.32894	6.30162	6.88996	6.21398	5.69907	6.20927	6.49984	5.66805	6.04857	6.14174	6.37846	6.07775	6.28321	5.92189	5.9316	5.91599
A0A1B0GUS4	7.30879	7.406	7.88158	7.27576	7.86637	8.01895	7.8901	7.93794	7.75212	7.7627	7.65002	7.78028	7.64386	7.32711	7.99346	7.88766	7.27392	7.47464	8.60075	7.70823	7.92396	8.07207	7.79547	7.7882	8.02966	7.75144	7.77808	7.82194	7.8365	7.83513
Q9NXG2	7.31916	6.99083	7.01693	6.70319	6.94083	7.05686	7.15829	7.08023	6.24386	6.65039	6.17678	6.68059	6.432	7.07782	6.27378	6.62071	6.38267	6.24226	6.21634	6.75593	5.94962	6.12279	5.94962	6.00913	6.00913	6.00913	6.30756	6.14688	6.15643	6.14846
Q96DZ9	6.86889	6.55246	6.37082	7.61432	6.37082	6.4489	6.738	6.89469	8.5027	7.58002	7.61404	7.5589	7.71739	8.06051	7.51072	7.70465	7.49657	8.48173	8.23736	6.25096	6.11731	8.01689	6.66732	6.36461	6.20941	6.60985	5.77012	8.21519	8.21671	8.21477
Q12792	7.31574	7.80272	7.73377	7.80272	7.82357	8.12643	7.92979	7.9973	8.26921	7.11901	7.32052	7.94888	7.05725	6.64909	7.91867	7.84403	6.98071	7.6635	8.19725	6.91172	7.35546	7.42043	7.60891	7.34654	7.43897	6.92031	7.26654	8.09928	8.09126	8.09251
Q5T9A4	7.65279	7.89229	7.49391	7.77265	7.19379	7.20279	7.4254	7.41829	7.30457	8.17193	7.70214	7.43517	7.96026	7.93251	7.38169	7.33347	7.98536	7.49818	8.11879	8.62771	7.99711	8.22851	7.71843	7.72139	7.70513	7.99711	8.07476	7.4048	7.41403	7.40856
Q9NRY4	7.25275	7.94971	7.04523	8.26068	7.39627	7.11338	7.72642	7.53476	8.87419	8.7862	8.60148	7.89822	8.64233	8.26087	7.89822	8.1124	8.12742	9.04371	8.22848	7.34038	7.43452	8.17186	8.03951	7.75024	7.20608	7.95674	6.89585	8.21768	8.21132	8.21627
P48552	8.15592	8.44139	8.9177	8.64368	9.10542	9.37029	8.64368	8.87564	7.93834	8.94715	8.62142	8.04357	8.21445	8.77934	7.70642	7.94498	8.74282	7.83408	7.26231	8.62894	8.74831	7.726	8.56261	8.67173	8.67173	8.26907	8.71146	7.97266	7.96703	7.98091
P05062	8.01864	8.91844	8.88659	8.82038	8.96259	9.7663	9.68334	9.54605	9.20267	8.48832	8.3102	9.33585	8.09968	8.10947	9.22652	9.22652	8.01665	8.01147	10.0499	8.63665	8.37092	9.14242	8.37723	8.84175	8.66919	8.41329	8.27396	9.27055	9.27567	9.27821
P51911	8.03241	7.82584	8.44264	7.7245	7.66828	8.33858	8.2504	8.21477	7.65057	7.24995	7.42555	7.94846	7.18913	7.39858	7.80923	7.83035	7.03785	7.1957	8.17248	7.61198	7.53249	8.42419	7.59877	7.74455	8.15839	8.05041	7.8293	7.73825	7.73655	7.74489
Q9C0A0	8.79021	7.62602	9.03492	8.8697	8.24957	8.48975	8.06836	8.22975	9.35183	8.19039	8.6932	9.22134	9.1292	9.60444	8.9538	8.61511	8.7058	9.46018	8.30081	8.17234	9.28145	7.70696	9.05058	8.28923	9.02451	8.54844	8.68318	8.67586	8.68135	8.67904
P51693	6.81503	6.73781	6.81888	6.94749	6.06547	6.82733	6.72355	7.01533	7.25528	7.05586	6.78695	6.67276	6.69108	7.40484	6.7054	6.69108	6.61769	6.99581	6.67825	6.55851	6.26356	6.57748	6.37645	6.65695	6.22592	6.20738	6.01457	6.91128	6.91569	6.90969
P13762	7.32237	8.09611	8.81076	7.52581	8.24163	8.78173	8.62242	8.03026	8.17031	9.25131	8.03113	8.48006	8.53061	8.36855	8.34072	8.27079	9.50136	8.79223	7.56688	8.79676	8.64697	8.35375	8.75788	9.09538	8.4322	9.22842	8.96023	7.97411	7.98572	7.98675
Q2TB90	7.49506	7.94724	7.75288	7.59403	7.65789	7.83585	8.02606	8.07733	8.05625	8.58982	8.45439	8.05189	8.24101	7.90857	7.92122	7.93648	8.35441	8.46767	8.24958	8.28027	7.60407	8.32143	8.0554	8.11991	7.84151	8.17517	7.95983	8.05374	8.05311	8.05085
P21108	8.71279	8.80475	9.0399	8.42451	8.988	9.29656	9.31506	9.06069	8.86647	8.29423	8.42298	9.02588	8.44142	8.17465	8.97886	8.9079	8.27531	8.47406	8.82714	8.82714	8.89172	8.67712	8.78189	8.87489	8.9513	8.72005	8.70013	8.48834	8.4851	8.49528
Q9H169	8.37589	8.12724	8.2527	8.66552	8.18781	8.86497	8.64437	8.61738	7.70287	7.4011	7.32006	8.05751	7.65851	7.61684	8.30702	8.24807	7.35429	7.45506	7.4034	7.63089	7.94954	7.51363	7.32457	7.84507	7.48958	7.71337	7.13065	7.85874	7.85162	7.86028
P43034	9.68984	9.77353	9.52651	9.70575	9.72763	9.59846	9.47315	9.39924	9.26237	9.25225	9.32512	9.42635	9.3308	9.21752	9.47815	9.56917	9.14129	9.17932	9.52516	9.90685	9.55626	9.60021	9.44406	9.53287	9.39653	9.53287	9.49319	9.31535	9.31546	9.33022
O14967	4.79142	5.71653	5.63889	5.15374	5.44585	5.47722	5.77588	5.86913	5.55553	5.59205	5.84754	4.98568	5.25059	4.71085	4.98568	5.25059	5.25059	6.02219	6.00574	6.2959	5.53172	5.93625	5.50009	5.45851	5.30916	5.50009	5.41878	5.57704	5.58513	5.56831
P57678	7.7085	7.32964	8.26446	7.45522	8.35867	8.46206	8.37254	8.09326	7.43284	8.23565	7.75216	7.75216	8.11827	7.76375	7.77044	7.40083	8.60561	7.66777	7.22135	8.82679	8.10521	7.21523	8.36051	8.49926	8.19137	8.46859	8.78969	7.17636	7.18523	7.18405
Q86VV8	7.7085	7.32964	8.26446	7.45522	8.35867	8.46206	8.37254	8.09326	7.43284	8.23565	7.75216	7.75216	8.11827	7.76375	7.77044	7.40083	8.60561	7.66777	7.22135	8.82679	8.10521	7.21523	8.36051	8.49926	8.19137	8.46859	8.78969	7.17636	7.18523	7.18405
Q9Y6Y8	6.44065	6.7533	7.2261	6.5471	7.2437	6.80042	7.32077	7.02438	7.41142	8.05658	7.54321	7.2111	7.86535	7.18383	7.18383	7.12815	7.75036	7.75901	7.72938	8.20072	7.32	7.57751	7.30755	7.22513	7.15755	7.31368	7.42522	7.1786	7.18234	7.1775
P45877	7.08071	7.56292	8.4216	7.59503	7.88714	8.76591	8.52456	8.5704	8.25195	7.63925	7.57702	8.61755	7.44416	7.44839	8.49098	8.39496	6.71319	7.47369	8.65577	7.0607	7.70745	8.1403	7.65899	7.69835	8.1585	7.47281	7.56696	8.09935	8.11125	8.10833
Q9NQH7	8.43977	9.12667	8.79393	8.57628	8.27889	9.18177	8.6667	8.70363	8.38291	7.8682	8.16997	8.76768	8.14767	8.3038	8.67138	8.89515	8.03341	8.17206	8.76443	8.3441	8.47031	8.29629	8.24092	8.14276	8.36191	7.90166	8.11863	8.49588	8.49361	8.50702
O60306	9.04916	8.82329	9.77171	8.94045	9.29326	9.48524	9.26883	9.26252	8.79594	9.74478	9.44936	9.0693	9.46301	9.32665	9.17055	8.85425	9.64218	9.02889	8.6863	9.46882	9.58199	8.78449	9.42403	9.31623	9.46882	9.40784	9.58199	8.8234	8.83538	8.83147
